# Supplementary material for: catena-Poly[[tetra­kis­(1H-pyrazole-κN 2)copper(II)]-μ-hexa­fluoridosilicato-κ2 F:F′]
Source: Acta Crystallogr Sect E Struct Rep Online. 2012 Mar 14;68(Pt 4):m405. doi: 10.1107/S1600536812009531 (PMC3343814; doi:10.1107/S1600536812009531)
Supplement: Supplementary file 1 [file e-68-0m405-sup1.cif]

##############################################################################
#                                                                            #
# This CIF contains the data in a paper accepted for publication in          #
# Acta Crystallographica Section E. It conforms to the requirements of       #
# Notes for Authors for Acta Crystallographica Section E, and has been       #
# peer reviewed under the auspices of the IUCr Commission on Journals.       #
#                                                                            #
# Full details of the Crystallographic Information File format               #
# are given in the paper "The Crystallographic Information File (CIF):       #
# a New Standard Archive File for Crystallography" by S. R. Hall, F. H.      #
# Allen and I. D. Brown [Acta Cryst. (1991), A47, 655-685].                  #
#                                                                            #
# The current version of the core CIF dictionary is obtainable from          #
# ftp://ftp.iucr.org/pub/cif_core.dic.                                       #
#                                                                            #
# Software is freely available for graphical display of the structure(s)     #
# in this CIF. For information consult the CIF software page                 #
# http://www.iucr.org/resources/cif/software.                                #
#                                                                            #
# This file may be used for bona fide research purposes within the           #
# scientific community so long as proper attribution is given to the journal # 
# article from which it was obtained.                                        #
#                                                                            #
##############################################################################
data_I
_audit_creation_method     SHELXL-97
_chemical_name_systematic
;
<i>catena</i>-Poly[[tetrakis(1<i>H</i>-pyrazole-\k<i>N</i>^2^)copper(II)]-
\m-hexafluoridosilicato-\k^2^<i>F</i>:<i>F</i>']
;
_chemical_name_common     ?
_chemical_formula_moiety     'C12 H16 Cu F6 N8 Si'
_chemical_formula_sum     'C12 H16 Cu F6 N8 Si'
_chemical_formula_iupac     '[Cu (Si F6) (C3 H4 N2)4]'
_chemical_formula_weight     477.96
_chemical_melting_point     ?
_symmetry_cell_setting     monoclinic
_symmetry_space_group_name_H-M     'C 2/c'
_symmetry_space_group_name_Hall     '-C 2yc'
loop_
    _symmetry_equiv_pos_as_xyz
    'x, y, z'
    '-x, y, -z+1/2'
    'x+1/2, y+1/2, z'
    '-x+1/2, y+1/2, -z+1/2'
    '-x, -y, -z'
    'x, -y, z-1/2'
    '-x+1/2, -y+1/2, -z'
    'x+1/2, -y+1/2, z-1/2'
_cell_length_a     10.617(2)
_cell_length_b     12.108(2)
_cell_length_c     14.652(3)
_cell_angle_alpha     90.00
_cell_angle_beta     95.07(3)
_cell_angle_gamma     90.00
_cell_volume     1876.2(6)
_cell_formula_units_Z     4
_cell_measurement_reflns_used     7871
_cell_measurement_theta_min     3.0
_cell_measurement_theta_max     27.5
_cell_measurement_temperature     293(2)
_exptl_crystal_description     block
_exptl_crystal_colour     colorless
_exptl_crystal_size_max     0.25
_exptl_crystal_size_mid     0.22
_exptl_crystal_size_min     0.20
_exptl_crystal_density_diffrn     1.692
_exptl_crystal_density_meas     ?
_exptl_crystal_density_method     'not measured'
_exptl_crystal_F_000     964
_exptl_absorpt_coefficient_mu     1.301
_exptl_absorpt_correction_type     multi-scan
_exptl_absorpt_process_details     '(CrystalClear; Rigaku/MSC, 2005)'
_exptl_absorpt_correction_T_min     0.730
_exptl_absorpt_correction_T_max     0.771
_exptl_special_details
;
;
_diffrn_ambient_temperature     293(2)
_diffrn_radiation_type     MoK\a
_diffrn_radiation_wavelength     0.71073
_diffrn_radiation_source     'fine-focus sealed tube'
_diffrn_radiation_monochromator     graphite
_diffrn_measurement_device_type     'Rigaku Mercury CCD'
_diffrn_measurement_method     \w
_diffrn_detector_area_resol_mean     9
_diffrn_reflns_number     7864
_diffrn_reflns_av_R_equivalents     0.0791
_diffrn_reflns_av_sigmaI/netI     0.0595
_diffrn_reflns_theta_min     2.99
_diffrn_reflns_theta_max     25.02
_diffrn_reflns_theta_full     25.02
_diffrn_measured_fraction_theta_max     0.998
_diffrn_measured_fraction_theta_full     0.998
_diffrn_reflns_limit_h_min     -12
_diffrn_reflns_limit_h_max     12
_diffrn_reflns_limit_k_min     -14
_diffrn_reflns_limit_k_max     14
_diffrn_reflns_limit_l_min     -17
_diffrn_reflns_limit_l_max     17
_diffrn_standards_number     ?
_diffrn_standards_interval_count     0
_diffrn_standards_interval_time     0
_diffrn_standards_decay_%     0
_refine_special_details
;
Refinement of <i>F</i>^2^ against ALL reflections. The weighted <i>R</i>-factor
<i>wR</i> and goodness of fit <i>S</i> are based on <i>F</i>^2^, conventional
<i>R</i>-factors <i>R</i> are based on <i>F</i>, with <i>F</i> set to zero for
negative <i>F</i>^2^. The threshold expression of <i>F</i>^2^ >
\s(<i>F</i>^2^) is used only for calculating <i>R</i>-factors(gt) <i>etc</i>.
and is not relevant to the choice of reflections for refinement.
<i>R</i>-factors based on <i>F</i>^2^ are statistically about twice as large
as those based on <i>F</i>, and <i>R</i>- factors based on ALL data will be
even larger.
;
_reflns_number_total     1665
_reflns_number_gt     1283
_reflns_threshold_expression     I>2\s(I)
_refine_ls_structure_factor_coef     Fsqd
_refine_ls_matrix_type     full
_refine_ls_R_factor_all     0.0888
_refine_ls_R_factor_gt     0.0585
_refine_ls_wR_factor_gt     0.0917
_refine_ls_wR_factor_ref     0.1006
_refine_ls_goodness_of_fit_ref     1.164
_refine_ls_restrained_S_all     1.164
_refine_ls_number_reflns     1665
_refine_ls_number_parameters     130
_refine_ls_number_restraints     0
_refine_ls_hydrogen_treatment     constr
_refine_ls_weighting_scheme     calc
_refine_ls_weighting_details
         'calc w=1/[\s^2^(Fo^2^)+(0.0309P)^2^+3.0774P] where P=(Fo^2^+2Fc^2^)/3'
_atom_sites_solution_hydrogens     geom
_atom_sites_solution_primary     direct
_atom_sites_solution_secondary     difmap
_refine_ls_shift/su_max     0.000
_refine_ls_shift/su_mean     0.000
_refine_diff_density_max     0.443
_refine_diff_density_min     -0.311
_refine_ls_extinction_method     none
_refine_ls_extinction_coef     ?
loop_
    _atom_type_symbol
    _atom_type_description
    _atom_type_scat_dispersion_real
    _atom_type_scat_dispersion_imag
    _atom_type_scat_source
    'C' 'C' 0.0033 0.0016
                         'International Tables Vol C Tables 4.2.6.8 and 6.1.1.4'
    'Cu' 'Cu' 0.3201 1.2651
                         'International Tables Vol C Tables 4.2.6.8 and 6.1.1.4'
    'F' 'F' 0.0171 0.0103
                         'International Tables Vol C Tables 4.2.6.8 and 6.1.1.4'
    'N' 'N' 0.0061 0.0033
                         'International Tables Vol C Tables 4.2.6.8 and 6.1.1.4'
    'Si' 'Si' 0.0817 0.0704
                         'International Tables Vol C Tables 4.2.6.8 and 6.1.1.4'
    'H' 'H' 0.0000 0.0000
                         'International Tables Vol C Tables 4.2.6.8 and 6.1.1.4'
_computing_data_collection     'CrystalClear (Rigaku/MSC, 2005)'
_computing_cell_refinement     'CrystalClear (Rigaku/MSC, 2005)'
_computing_data_reduction     'CrystalClear (Rigaku/MSC, 2005)'
_computing_structure_solution     'SHELXS97 (Sheldrick, 2008)'
_computing_structure_refinement     'SHELXL97 (Sheldrick, 2008)'
_computing_molecular_graphics     'SHELXTL (Sheldrick, 2008)'
_computing_publication_material     'SHELXTL (Sheldrick, 2008)'
loop_
    _atom_site_type_symbol
    _atom_site_label
    _atom_site_fract_x
    _atom_site_fract_y
    _atom_site_fract_z
    _atom_site_U_iso_or_equiv
    _atom_site_adp_type
    _atom_site_calc_flag
    _atom_site_refinement_flags
    _atom_site_occupancy
    _atom_site_symmetry_multiplicity
    _atom_site_disorder_assembly
    _atom_site_disorder_group
    Cu Cu1 0.2500 0.2500 0.5000 0.0262(2) Uani d S 1 2 . .
    F F1 0.3887(2) -0.0988(2) 0.4884(2) 0.0540(8) Uani d . 1 1 . .
    F F2 0.5087(3) 0.0006(2) 0.38606(17) 0.0533(8) Uani d . 1 1 . .
    F F3 0.3866(2) 0.09883(19) 0.48968(18) 0.0429(7) Uani d . 1 1 . .
    Si Si1 0.5000 0.0000 0.5000 0.0313(4) Uani d S 1 2 . .
    N N1 0.2744(3) 0.2900(3) 0.3698(2) 0.0304(9) Uani d . 1 1 . .
    N N2 0.2000(3) 0.3633(3) 0.3217(3) 0.0362(9) Uani d . 1 1 . .
    H H2A 0.1452 0.4044 0.3451 0.043 Uiso calc R 1 1 . .
    N N3 0.1011(3) 0.1589(3) 0.4510(2) 0.0309(9) Uani d . 1 1 . .
    N N4 -0.0206(4) 0.1865(3) 0.4494(3) 0.0490(11) Uani d . 1 1 . .
    H H4A -0.0480 0.2459 0.4730 0.059 Uiso calc R 1 1 . .
    C C1 0.2212(5) 0.3646(4) 0.2340(3) 0.0476(13) Uani d . 1 1 . .
    H H1 0.1801 0.4084 0.1885 0.057 Uiso calc R 1 1 . .
    C C2 0.3147(5) 0.2895(4) 0.2227(3) 0.0487(14) Uani d . 1 1 . .
    H H2 0.3503 0.2723 0.1687 0.058 Uiso calc R 1 1 . .
    C C3 0.3449(4) 0.2448(4) 0.3085(3) 0.0389(11) Uani d . 1 1 . .
    H H3 0.4059 0.1907 0.3219 0.047 Uiso calc R 1 1 . .
    C C4 -0.0944(5) 0.1099(4) 0.4063(4) 0.0611(17) Uani d . 1 1 . .
    H H4 -0.1822 0.1118 0.3971 0.073 Uiso calc R 1 1 . .
    C C5 -0.0190(5) 0.0291(4) 0.3785(3) 0.0522(15) Uani d . 1 1 . .
    H H5 -0.0430 -0.0351 0.3467 0.063 Uiso calc R 1 1 . .
    C C6 0.1020(4) 0.0633(4) 0.4078(3) 0.0446(13) Uani d . 1 1 . .
    H H6 0.1749 0.0238 0.3984 0.054 Uiso calc R 1 1 . .
loop_
    _atom_site_aniso_label
    _atom_site_aniso_U_11
    _atom_site_aniso_U_22
    _atom_site_aniso_U_33
    _atom_site_aniso_U_12
    _atom_site_aniso_U_13
    _atom_site_aniso_U_23
    Cu1 0.0254(4) 0.0244(4) 0.0285(4) 0.0000(4) 0.0012(3) -0.0008(4)
    F1 0.0361(15) 0.0378(16) 0.088(2) -0.0014(13) 0.0064(15) -0.0160(15)
    F2 0.0553(17) 0.0645(19) 0.0392(17) 0.0229(16) -0.0006(14) -0.0063(15)
    F3 0.0389(15) 0.0348(15) 0.0540(18) 0.0193(12) -0.0006(13) -0.0025(13)
    Si1 0.0268(9) 0.0263(9) 0.0397(11) 0.0087(8) -0.0032(8) -0.0072(8)
    N1 0.028(2) 0.028(2) 0.035(2) 0.0005(16) -0.0005(18) 0.0004(17)
    N2 0.035(2) 0.038(2) 0.036(2) 0.0079(18) 0.0058(19) 0.0050(19)
    N3 0.026(2) 0.028(2) 0.039(2) -0.0013(16) 0.0062(17) -0.0066(17)
    N4 0.034(2) 0.031(2) 0.080(3) 0.0045(19) -0.005(2) -0.005(2)
    C1 0.042(3) 0.064(4) 0.036(3) -0.005(3) 0.001(2) 0.015(3)
    C2 0.047(3) 0.069(4) 0.032(3) -0.006(3) 0.012(2) -0.007(3)
    C3 0.032(2) 0.040(3) 0.045(3) 0.003(2) 0.006(2) -0.004(3)
    C4 0.039(3) 0.042(3) 0.097(5) -0.009(3) -0.021(3) 0.002(3)
    C5 0.062(4) 0.041(3) 0.052(3) -0.012(3) -0.009(3) -0.011(3)
    C6 0.038(3) 0.041(3) 0.057(3) -0.009(2) 0.013(3) -0.018(3)
_geom_special_details
;
All e.s.d.'s (except the e.s.d. in the dihedral angle between two l.s. planes)
are estimated using the full covariance matrix. The cell e.s.d.'s are taken
into account individually in the estimation of e.s.d.'s in distances, angles
and torsion angles; correlations between e.s.d.'s in cell parameters are only
used when they are defined by crystal symmetry. An approximate (isotropic)
treatment of cell e.s.d.'s is used for estimating e.s.d.'s involving l.s.
planes.
;
loop_
    _geom_bond_atom_site_label_1
    _geom_bond_atom_site_label_2
    _geom_bond_site_symmetry_2
    _geom_bond_distance
    _geom_bond_publ_flag
    Cu1 N1 7_556 2.007(4) ?
    Cu1 N1 . 2.007(4) y
    Cu1 N3 7_556 2.008(3) ?
    Cu1 N3 . 2.008(3) y
    Cu1 F3 7_556 2.348(2) ?
    Cu1 F3 . 2.348(2) y
    Si1 F1 . 1.679(2) y
    Si1 F2 . 1.680(3) y
    SI1 F3 . 1.695(2) y
    Si1 F1 5_656 1.679(2) ?
    Si1 F2 5_656 1.680(3) ?
    Si1 F3 5_656 1.695(2) ?
    N1 C3 . 1.336(5) ?
    N1 N2 . 1.345(5) ?
    N2 C1 . 1.324(6) ?
    N2 H2A . 0.8600 ?
    N3 C6 . 1.320(5) ?
    N3 N4 . 1.332(5) ?
    N4 C4 . 1.337(6) ?
    N4 H4A . 0.8600 ?
    C1 C2 . 1.366(6) ?
    C1 H1 . 0.9300 ?
    C2 C3 . 1.381(6) ?
    C2 H2 . 0.9300 ?
    C3 H3 . 0.9300 ?
    C4 C5 . 1.350(7) ?
    C4 H4 . 0.9300 ?
    C5 C6 . 1.381(6) ?
    C5 H5 . 0.9300 ?
    C6 H6 . 0.9300 ?
loop_
    _geom_angle_atom_site_label_1
    _geom_angle_atom_site_label_2
    _geom_angle_atom_site_label_3
    _geom_angle_site_symmetry_1
    _geom_angle_site_symmetry_3
    _geom_angle
    _geom_angle_publ_flag
    N1 Cu1 N1 7_556 . 180.0 ?
    N1 Cu1 N3 7_556 7_556 87.50(14) ?
    N1 Cu1 N3 . 7_556 92.50(14) ?
    N1 Cu1 N3 7_556 . 92.50(14) ?
    N1 Cu1 N3 . . 87.50(14) ?
    N3 Cu1 N3 7_556 . 180.00(16) ?
    N1 Cu1 F3 7_556 7_556 89.70(12) ?
    N1 Cu1 F3 . 7_556 90.30(12) ?
    N3 Cu1 F3 7_556 7_556 91.15(11) ?
    N3 Cu1 F3 . 7_556 88.85(11) ?
    N1 Cu1 F3 7_556 . 90.30(12) ?
    N1 Cu1 F3 . . 89.70(12) ?
    N3 Cu1 F3 7_556 . 88.85(11) ?
    N3 Cu1 F3 . . 91.15(11) ?
    F3 Cu1 F3 7_556 . 180.0 ?
    Si1 F3 Cu1 . . 169.24(15) ?
    F1 Si1 F1 5_656 . 180.00(17) ?
    F1 Si1 F2 5_656 5_656 90.16(15) ?
    F1 Si1 F2 . 5_656 89.84(15) ?
    F1 Si1 F2 5_656 . 89.84(15) ?
    F1 Si1 F2 . . 90.16(15) ?
    F2 Si1 F2 5_656 . 180.0000(10)
                                 ?
    F1 Si1 F3 5_656 . 89.69(12) ?
    F1 Si1 F3 . . 90.31(12) ?
    F2 Si1 F3 5_656 . 89.49(13) ?
    F2 Si1 F3 . . 90.51(13) ?
    F1 Si1 F3 5_656 5_656 90.31(12) ?
    F1 Si1 F3 . 5_656 89.69(12) ?
    F2 Si1 F3 5_656 5_656 90.51(13) ?
    F2 Si1 F3 . 5_656 89.49(13) ?
    F3 Si1 F3 . 5_656 180.0 ?
    C3 N1 N2 . . 104.9(4) ?
    C3 N1 Cu1 . . 131.8(3) ?
    N2 N1 Cu1 . . 122.6(3) ?
    C1 N2 N1 . . 111.9(4) ?
    C1 N2 H2A . . 124.0 ?
    N1 N2 H2A . . 124.0 ?
    C6 N3 N4 . . 105.1(4) ?
    C6 N3 Cu1 . . 127.9(3) ?
    N4 N3 Cu1 . . 126.9(3) ?
    N3 N4 C4 . . 111.2(4) ?
    N3 N4 H4A . . 124.4 ?
    C4 N4 H4A . . 124.4 ?
    N2 C1 C2 . . 107.3(4) ?
    N2 C1 H1 . . 126.3 ?
    C2 C1 H1 . . 126.3 ?
    C1 C2 C3 . . 105.2(4) ?
    C1 C2 H2 . . 127.4 ?
    C3 C2 H2 . . 127.4 ?
    N1 C3 C2 . . 110.6(4) ?
    N1 C3 H3 . . 124.7 ?
    C2 C3 H3 . . 124.7 ?
    N4 C4 C5 . . 107.8(5) ?
    N4 C4 H4 . . 126.1 ?
    C5 C4 H4 . . 126.1 ?
    C4 C5 C6 . . 104.5(4) ?
    C4 C5 H5 . . 127.8 ?
    C6 C5 H5 . . 127.8 ?
    N3 C6 C5 . . 111.4(4) ?
    N3 C6 H6 . . 124.3 ?
    C5 C6 H6 . . 124.3 ?
loop_
    _geom_torsion_atom_site_label_1
    _geom_torsion_atom_site_label_2
    _geom_torsion_atom_site_label_3
    _geom_torsion_atom_site_label_4
    _geom_torsion_site_symmetry_1
    _geom_torsion_site_symmetry_2
    _geom_torsion_site_symmetry_3
    _geom_torsion_site_symmetry_4
    _geom_torsion
    _geom_torsion_publ_flag
    N1 Cu1 F3 Si1 7_556 . . . -53.9(8) ?
    N1 Cu1 F3 Si1 . . . . 126.1(8) ?
    N3 Cu1 F3 Si1 7_556 . . . 33.6(8) ?
    N3 Cu1 F3 Si1 . . . . -146.4(8) ?
    Cu1 F3 Si1 F1 . . . 5_656 -48.7(8) ?
    Cu1 F3 Si1 F1 . . . . 131.3(8) ?
    Cu1 F3 Si1 F2 . . . 5_656 41.4(8) ?
    Cu1 F3 Si1 F2 . . . . -138.6(8) ?
    N3 Cu1 N1 C3 7_556 . . . 87.4(4) ?
    N3 Cu1 N1 C3 . . . . -92.6(4) ?
    F3 Cu1 N1 C3 7_556 . . . 178.5(4) ?
    F3 Cu1 N1 C3 . . . . -1.5(4) ?
    N3 Cu1 N1 N2 7_556 . . . -104.4(3) ?
    N3 Cu1 N1 N2 . . . . 75.6(3) ?
    F3 Cu1 N1 N2 7_556 . . . -13.2(3) ?
    F3 Cu1 N1 N2 . . . . 166.8(3) ?
    C3 N1 N2 C1 . . . . 0.3(5) ?
    Cu1 N1 N2 C1 . . . . -170.6(3) ?
    N1 Cu1 N3 C6 7_556 . . . -106.5(4) ?
    N1 Cu1 N3 C6 . . . . 73.5(4) ?
    F3 Cu1 N3 C6 7_556 . . . 163.9(4) ?
    F3 Cu1 N3 C6 . . . . -16.1(4) ?
    N1 Cu1 N3 N4 7_556 . . . 78.8(4) ?
    N1 Cu1 N3 N4 . . . . -101.2(4) ?
    F3 Cu1 N3 N4 7_556 . . . -10.9(4) ?
    F3 Cu1 N3 N4 . . . . 169.1(4) ?
    C6 N3 N4 C4 . . . . 0.0(5) ?
    Cu1 N3 N4 C4 . . . . 175.7(3) ?
    N1 N2 C1 C2 . . . . -0.5(5) ?
    N2 C1 C2 C3 . . . . 0.5(6) ?
    N2 N1 C3 C2 . . . . 0.0(5) ?
    Cu1 N1 C3 C2 . . . . 169.7(3) ?
    C1 C2 C3 N1 . . . . -0.3(6) ?
    N3 N4 C4 C5 . . . . 0.0(6) ?
    N4 C4 C5 C6 . . . . 0.0(6) ?
    N4 N3 C6 C5 . . . . 0.0(5) ?
    Cu1 N3 C6 C5 . . . . -175.7(3) ?
    C4 C5 C6 N3 . . . . 0.0(6) ?
loop_
    _geom_hbond_atom_site_label_D
    _geom_hbond_atom_site_label_H
    _geom_hbond_atom_site_label_A
    _geom_hbond_site_symmetry_A
    _geom_hbond_distance_DH
    _geom_hbond_distance_HA
    _geom_hbond_distance_DA
    _geom_hbond_angle_DHA
    N2 H2A F2 3_455 0.86 1.99 2.849(5) 174
    N4 H4A F1 3_455 0.86 2.02 2.848(4) 162
    C1 H1 F2 4_555 0.93 2.46 3.317(6) 153
data_global
_journal_date_recd_electronic     2012-02-22
_journal_date_accepted     2012-03-04
_journal_name_full     'Acta Crystallographica, Section E'
_journal_year     2012
_journal_volume     68
_journal_issue      4
_journal_page_first     m405
_journal_page_last     m405
_journal_paper_category     QM
_journal_paper_doi     10.1107/S1600536812009531
_journal_coeditor_code     HB6651
_publ_contact_author_name     'Hui Li'
_publ_contact_author_address
;
Department of Applied Chemistry
Yuncheng University
Yuncheng, Shanxi 044000
People's Republic of China
;
_publ_contact_author_email     lihuiwff@163.com
_publ_contact_author_fax     '8635 9209 0394'
_publ_contact_author_phone     '8635 9209 0394'
_publ_section_title
;\
<i>catena</i>-Poly[[tetrakis(1<i>H</i>-pyrazole-\k<i>N</i>^2^)copper(II)]-\m-\
hexafluoridosilicato-\k^2^<i>F</i>:<i>F</i>']
;
loop_
    _publ_author_name
    _publ_author_footnote
    _publ_author_address
    'Li, Hui' .
;
Department of Applied Chemistry
Yuncheng University
Yuncheng, Shanxi 044000
People's Republic of China
;
    'Han, Qiuping' .
;
Department of Applied Chemistry
Yuncheng University
Yuncheng, Shanxi 044000
People's Republic of China
;
    'Chai, Xiaochuan' .
;
Department of Applied Chemistry
Yuncheng University
Yuncheng, Shanxi 044000
People's Republic of China
;
    'Wang, Jian' .
;
Department of Applied Chemistry
Yuncheng University
Yuncheng, Shanxi 044000
People's Republic of China
;
    'Yao, Chenzhong' .
;
Department of Applied Chemistry
Yuncheng University
Yuncheng, Shanxi 044000
People's Republic of China
;
