# Supplementary material for: catena-Poly[[tetra­kis­(1H-pyrazole-κN 2)copper(II)]-μ-hexa­fluoridosilicato-κ2 F:F′]
Source: Acta Crystallogr Sect E Struct Rep Online. 2012 Mar 14;68(Pt 4):m405. doi: 10.1107/S1600536812009531 (PMC3343814; doi:10.1107/S1600536812009531)
Supplement: Supplementary file 2 [file e-68-0m405-Isup2.hkl]

# 
# h,k,l, Fc-squared, Fo-squared, sigma(Fo-squared) and status flag 
# 
data_I
_shelx_title ' 1 in   C2/c' 
_shelx_refln_list_code          4 
_shelx_F_calc_maximum      292.24 
_exptl_crystal_F_000       964.00 
_reflns_d_resolution_high  0.8403 
 
loop_ 
 _symmetry_equiv_pos_as_xyz 
 'x, y, z' 
 '-x, y, -z+1/2' 
 'x+1/2, y+1/2, z' 
 '-x+1/2, y+1/2, -z+1/2' 
 '-x, -y, -z' 
 'x, -y, z-1/2' 
 '-x+1/2, -y+1/2, -z' 
 'x+1/2, -y+1/2, z-1/2' 
 
_cell_length_a    10.6170 
_cell_length_b    12.1080 
_cell_length_c    14.6520 
_cell_angle_alpha  90.000 
_cell_angle_beta   95.070 
_cell_angle_gamma  90.000 
 
_shelx_F_squared_multiplier     1.000 
 
loop_ 
 _refln_index_h 
 _refln_index_k 
 _refln_index_l 
 _refln_F_squared_calc 
 _refln_F_squared_meas 
 _refln_F_squared_sigma 
 _refln_observed_status 
   2   0   0      315.73      256.36     17.40 o 
   4   0   0     7985.41     7734.00    149.53 o 
   6   0   0     2041.05     2103.75     94.68 o 
   8   0   0    16890.04    16883.72    369.37 o 
  10   0   0     1492.09     1150.37    135.35 o 
  12   0   0     1174.56     1295.98    227.83 o 
   3   1   0        5.15       29.59     28.28 o 
   5   1   0     2391.45     2287.18     67.66 o 
   7   1   0     2058.20     1846.14     71.92 o 
   9   1   0     1743.44     1824.36     96.60 o 
  11   1   0       42.17      161.25    102.34 o 
   0   2   0     4318.29     4371.64    105.87 o 
   2   2   0    85406.31    94253.53    448.63 o 
   4   2   0     2507.15     2374.23     55.83 o 
   6   2   0    10193.54     9797.79    157.18 o 
   8   2   0       12.42      -32.27     37.62 o 
  10   2   0     4881.25     4983.65    163.36 o 
  12   2   0      244.04      428.39    126.64 o 
   1   3   0    11993.14    13153.94    145.46 o 
   3   3   0    11118.78    11406.49    148.00 o 
   5   3   0     2806.14     2930.90     74.54 o 
   7   3   0     2053.64     2101.76     80.60 o 
   9   3   0      782.63      903.97     76.37 o 
  11   3   0      502.81      553.21    101.30 o 
   0   4   0     5613.81     5566.30    104.67 o 
   2   4   0       19.58        2.76     19.73 o 
   4   4   0    47375.32    52760.86    545.24 o 
   6   4   0     2218.58     2172.49     81.57 o 
   8   4   0     4254.98     4331.88    129.54 o 
  10   4   0     2571.04     2220.12    122.13 o 
  12   4   0     2424.77     2158.50    240.86 o 
   1   5   0     1340.25     1516.80     49.91 o 
   3   5   0    12201.36    13035.14    181.01 o 
   5   5   0     1079.55     1100.96     54.69 o 
   7   5   0     1048.91      956.56     68.97 o 
   9   5   0      216.21      164.78     74.74 o 
  11   5   0      524.46      545.46    115.04 o 
   0   6   0     3662.44     3574.79    106.27 o 
   2   6   0    22226.91    23248.63    288.86 o 
   4   6   0     4293.85     4300.76     99.51 o 
   6   6   0    11267.37    11788.46    211.81 o 
   8   6   0      852.09      776.87     73.69 o 
  10   6   0     2713.89     2569.90    135.78 o 
   1   7   0     2638.54     2621.62     92.49 o 
   3   7   0     1108.00     1159.95     70.90 o 
   5   7   0     8646.36     8601.55    170.15 o 
   7   7   0       13.89      393.67    172.54 o 
   9   7   0      650.99      771.98     95.77 o 
  11   7   0      126.40      344.20    149.44 o 
   0   8   0    15659.03    15476.26    305.10 o 
   2   8   0     1674.48     1633.26     67.64 o 
   4   8   0     5217.35     5369.78    129.74 o 
   6   8   0      265.67      282.29     71.84 o 
   8   8   0     2492.76     2566.06    127.09 o 
  10   8   0       64.47      548.69    164.31 o 
   1   9   0     6258.10     6151.09    153.40 o 
   3   9   0      744.42      770.69     65.28 o 
   5   9   0       62.70       82.84     57.58 o 
   7   9   0      951.91      807.10     83.36 o 
   9   9   0     1075.87     1031.06    144.97 o 
   0  10   0      186.59       57.40     59.49 o 
   2  10   0     7108.92     6796.91    204.69 o 
   4  10   0      432.45      678.22     83.40 o 
   6  10   0     2091.00     2123.60    136.97 o 
   8  10   0       19.82      130.55    111.96 o 
   1  11   0     1307.08     1251.81     97.88 o 
   3  11   0      135.88      266.39    117.90 o 
   5  11   0       67.94      169.44     93.29 o 
   7  11   0      650.80      528.52    132.84 o 
   0  12   0     3001.33     3142.94    261.29 o 
   2  12   0        9.87       21.54     68.66 o 
   4  12   0      520.74      694.66    124.12 o 
   6  12   0       83.95      206.23    129.14 o 
   1  13   0      491.15      593.93    130.06 o 
   3  13   0      536.68      740.75    143.27 o 
   5  13   0     1008.50     1014.68    160.96 o 
   0  14   0      413.93       41.42    140.02 o 
   2  14   0      338.15     1004.29    210.45 o 
 -11   1   1      794.49      756.75     94.55 o 
  -9   1   1     2483.84     2569.54    112.70 o 
  -7   1   1    11262.36    11899.41    196.82 o 
  -5   1   1     3046.60     2899.98    136.67 o 
  -3   1   1     5768.61     5437.71     72.77 o 
   1   1   1    23573.38    24009.25    161.93 o 
   3   1   1    24113.70    25044.66    188.62 o 
   5   1   1     5374.72     4971.93     88.60 o 
   7   1   1     5639.94     5748.96    122.20 o 
   9   1   1      223.22      537.07    147.44 o 
  11   1   1     1585.89     1441.52    149.77 o 
 -12   2   1       85.48      348.91    128.20 o 
 -10   2   1        0.03       99.62     63.13 o 
  -8   2   1       27.32       71.72     55.39 o 
  -6   2   1     1298.17     1376.76     58.39 o 
  -4   2   1     1442.34     1489.98     48.19 o 
  -2   2   1    17455.45    18408.50    171.18 o 
   0   2   1     2503.83     2326.92     39.41 o 
   2   2   1    13280.83    13393.39    119.63 o 
   4   2   1     3238.12     3565.70     70.93 o 
   6   2   1       89.33       84.30     34.52 o 
   8   2   1     1214.48     1315.73     76.55 o 
  10   2   1        4.56      161.20     74.74 o 
  12   2   1      115.63       91.87    115.93 o 
 -11   3   1     1300.17     1174.08    108.20 o 
  -9   3   1     1367.69     1285.40     86.94 o 
  -7   3   1     1909.63     1928.01     79.87 o 
  -5   3   1     3509.34     3463.11     81.55 o 
  -3   3   1      312.53      307.67     29.72 o 
  -1   3   1      820.30      757.05     23.83 o 
   1   3   1    38497.77    41270.09    284.79 o 
   3   3   1    36464.90    38549.31    303.64 o 
   5   3   1    12212.22    12865.69    175.99 o 
   7   3   1     5045.68     5141.09    125.80 o 
   9   3   1     2876.23     2695.82    134.82 o 
  11   3   1     1097.25     1315.76    148.43 o 
 -12   4   1       69.80      149.30    186.20 o 
 -10   4   1       61.72       93.82     64.44 o 
  -8   4   1      169.56      148.10     53.27 o 
  -6   4   1       37.50       89.64     46.48 o 
  -4   4   1      797.81      827.71     41.65 o 
  -2   4   1     1778.93     1822.77     41.72 o 
   0   4   1     4427.40     4705.31     68.09 o 
   2   4   1     1897.05     2036.90     61.15 o 
   4   4   1        7.33       37.05     28.29 o 
   6   4   1      250.38      257.16     51.67 o 
   8   4   1      645.76      650.17     69.62 o 
  10   4   1       24.15       14.34     76.84 o 
  12   4   1      154.51      144.52    112.10 o 
 -11   5   1      917.34      888.36    140.52 o 
  -9   5   1     1924.09     1721.49    102.80 o 
  -7   5   1     1714.84     1849.29     85.65 o 
  -5   5   1      675.24      669.02     51.50 o 
  -3   5   1     1123.87     1178.72     44.12 o 
  -1   5   1     4186.13     4476.91     72.46 o 
   1   5   1    11386.56    11728.14    142.10 o 
   3   5   1    20411.57    22382.56    246.08 o 
   5   5   1     6628.21     6922.89    150.54 o 
   7   5   1     4461.36     4651.39    131.24 o 
   9   5   1     2086.85     1777.17    100.32 o 
  11   5   1     1402.46     1149.91    143.04 o 
 -10   6   1       24.91      117.04     78.00 o 
  -8   6   1      412.23      477.11     67.56 o 
  -6   6   1      172.64      281.18     51.71 o 
  -4   6   1       17.63       89.65     63.39 o 
  -2   6   1      918.32      969.68     39.50 o 
   0   6   1      325.82      360.04     43.03 o 
   2   6   1       88.62      210.96     42.82 o 
   4   6   1      410.60      565.83     47.21 o 
   6   6   1       44.36       24.93     49.87 o 
   8   6   1      484.36      541.63     68.29 o 
  10   6   1        1.05      137.26     86.87 o 
 -11   7   1      391.90      632.50    278.28 o 
  -9   7   1     3443.38     3179.84    158.36 o 
  -7   7   1     1023.99     1158.81     86.75 o 
  -5   7   1     3985.40     3905.90    112.07 o 
  -3   7   1     6787.38     6835.50    152.99 o 
  -1   7   1     1855.71     1850.81     76.69 o 
   1   7   1     5255.01     5219.41    105.56 o 
   3   7   1     4353.00     4321.50    103.56 o 
   5   7   1     4442.91     4303.43    168.83 o 
   7   7   1      116.75       88.70     50.54 o 
   9   7   1     2334.65     2118.30    119.44 o 
 -10   8   1        1.28       -2.46     72.08 o 
  -8   8   1        7.83      113.13     71.07 o 
  -6   8   1      202.69      233.08     63.47 o 
  -4   8   1      526.07      475.45     48.92 o 
  -2   8   1      533.99      609.04     43.11 o 
   0   8   1      298.39      396.76     40.56 o 
   2   8   1      438.54      413.73     45.27 o 
   4   8   1       61.97      100.07     78.11 o 
   6   8   1      359.50      337.27     62.89 o 
   8   8   1       38.42      138.95     85.43 o 
  10   8   1        0.68       29.69    141.00 o 
  -9   9   1      960.22      986.55    200.32 o 
  -7   9   1     2590.73     2582.87    173.18 o 
  -5   9   1     3432.56     3097.22    128.70 o 
  -3   9   1     2909.38     3100.96    120.60 o 
  -1   9   1     3424.42     3369.55    100.69 o 
   1   9   1     2814.88     2747.72     98.37 o 
   3   9   1     1357.87     1298.56     74.91 o 
   5   9   1      230.55      411.68     60.99 o 
   7   9   1      251.01      473.53     97.02 o 
   9   9   1       44.85        5.30     77.44 o 
  -8  10   1      379.40      426.06    154.28 o 
  -6  10   1      329.93      405.19     84.74 o 
  -4  10   1      102.22      219.32     76.50 o 
  -2  10   1       37.25      126.87     60.04 o 
   0  10   1      316.06      401.24     52.77 o 
   2  10   1      943.45     1022.90     74.11 o 
   4  10   1        4.00       85.14     78.58 o 
   6  10   1       36.90      187.74     90.49 o 
   8  10   1      162.57      241.61    111.21 o 
  -7  11   1     1605.82     1483.38    167.69 o 
  -5  11   1      897.68     1259.44    234.27 o 
  -3  11   1      253.51      311.16     83.51 o 
  -1  11   1     2307.43     2570.81    130.02 o 
   1  11   1     2807.49     2509.40    148.41 o 
   3  11   1       21.37       80.78     64.07 o 
   5  11   1     1026.69      986.68    144.70 o 
   7  11   1      300.74      441.03    121.15 o 
  -6  12   1       75.01      210.88    122.97 o 
  -4  12   1        1.28      230.69     87.13 o 
  -2  12   1      175.14      117.39     71.37 o 
   0  12   1      158.40      244.22     75.54 o 
   2  12   1      143.89      280.69    191.23 o 
   4  12   1      517.43      673.98    109.66 o 
   6  12   1       10.62      103.57     99.91 o 
  -5  13   1      183.67      -19.00     92.09 o 
  -3  13   1      439.49      384.62     97.68 o 
  -1  13   1      502.88      709.52    135.54 o 
   1  13   1      474.92      820.62    138.71 o 
   3  13   1     1303.04     1290.74    185.40 o 
   5  13   1      149.94      318.31    312.17 o 
  -2  14   1        0.00      135.23    114.15 o 
   0  14   1       62.99      211.83    116.88 o 
   2  14   1      105.42      189.16    232.09 o 
 -12   0   2      356.38      348.38    359.25 o 
 -10   0   2      498.04      633.18    116.09 o 
  -8   0   2    20320.42    21123.72    439.19 o 
  -6   0   2     7466.30     7516.53    189.76 o 
  -4   0   2     1022.81      907.04     51.51 o 
  -2   0   2    18002.10    18619.86    186.55 o 
   2   0   2    12234.24    12476.98    215.67 o 
   4   0   2       97.17       56.83     47.69 o 
   6   0   2    11450.88    11568.97    352.23 o 
   8   0   2    15483.19    14718.09    355.83 o 
  10   0   2       47.03      -58.79    102.11 o 
  12   0   2     2166.93     2028.59    262.41 o 
 -11   1   2       45.23       82.57     77.62 o 
  -9   1   2      322.18      412.43     94.80 o 
  -7   1   2      210.76      259.78     43.21 o 
  -5   1   2     3529.34     3838.39     83.38 o 
  -3   1   2     1810.92     1848.31     40.69 o 
  -1   1   2     3304.40     3680.91     35.93 o 
   1   1   2     6795.44     7010.29     87.30 o 
   3   1   2       97.15      109.95     16.44 o 
   5   1   2      275.06      318.04     46.23 o 
   7   1   2     6841.62     6655.27    178.57 o 
   9   1   2     1462.76     1136.65    115.40 o 
  11   1   2      325.08      353.91    135.71 o 
 -12   2   2       76.58       99.23     90.58 o 
 -10   2   2     1708.38     1798.33    109.60 o 
  -8   2   2      792.64      844.50     84.26 o 
  -6   2   2     8667.08     8492.85    144.90 o 
  -4   2   2     7613.63     7488.81    105.13 o 
  -2   2   2     3954.77     3826.19     62.19 o 
   0   2   2     1077.99     1248.02     29.92 o 
   2   2   2    13502.96    13313.29    121.42 o 
   4   2   2    11678.01    12221.77    144.45 o 
   6   2   2    12878.86    13031.85    180.11 o 
   8   2   2      651.85      671.64     57.91 o 
  10   2   2     4275.34     4039.87    207.97 o 
  12   2   2      449.34      407.31    135.63 o 
 -11   3   2      181.14      268.46     82.20 o 
  -9   3   2      466.88      396.05     64.58 o 
  -7   3   2      145.18      230.25     45.03 o 
  -5   3   2     3621.42     3659.55     82.06 o 
  -3   3   2      181.26      154.82     18.09 o 
  -1   3   2    15494.43    15799.17    151.75 o 
   1   3   2     2579.93     2560.44     48.11 o 
   3   3   2     9671.25     9875.03    123.82 o 
   5   3   2     3091.70     3140.85     79.52 o 
   7   3   2      451.33      386.93     48.41 o 
   9   3   2     1344.99     1113.51     94.14 o 
  11   3   2      143.92      294.53    112.33 o 
 -12   4   2      630.24      524.06    133.95 o 
 -10   4   2      741.19      829.98    125.62 o 
  -8   4   2     1665.91     1857.89     90.00 o 
  -6   4   2       14.58       38.57     34.13 o 
  -4   4   2    32813.68    34307.07    318.32 o 
  -2   4   2     6078.93     6054.94     97.99 o 
   0   4   2     1922.39     1650.66     36.53 o 
   2   4   2     8782.82     8775.20    117.09 o 
   4   4   2    55968.45    59853.82    494.01 o 
   6   4   2      893.41      868.89     61.91 o 
   8   4   2     1896.15     1996.82     95.36 o 
  10   4   2      924.09      769.36    120.10 o 
 -11   5   2       11.90       32.45     71.67 o 
  -9   5   2      816.19      802.87     78.13 o 
  -7   5   2       31.57       24.35     38.92 o 
  -5   5   2     3448.19     3382.99     86.51 o 
  -3   5   2     1596.06     1716.72     47.16 o 
  -1   5   2     1917.40     2195.53     91.06 o 
   1   5   2      623.11      668.90     34.19 o 
   3   5   2      507.32      495.17     37.66 o 
   5   5   2    13341.34    13831.35    229.82 o 
   7   5   2        2.31      107.66     48.15 o 
   9   5   2      202.02      262.65     93.12 o 
  11   5   2      437.04      593.44    130.56 o 
 -10   6   2     1222.69     1188.52    118.96 o 
  -8   6   2     1049.90     1004.66     89.31 o 
  -6   6   2    11265.48    10781.42    356.93 o 
  -4   6   2       46.28      123.63     50.90 o 
  -2   6   2     7423.06     7599.15    140.51 o 
   0   6   2     5469.38     5319.28    106.31 o 
   2   6   2    21703.08    22062.61    252.62 o 
   4   6   2       62.41       69.68     32.94 o 
   6   6   2     8742.08     8780.50    188.48 o 
   8   6   2     1356.14     1301.27     89.00 o 
  10   6   2      888.55      842.85    130.10 o 
 -11   7   2       25.09      149.23    154.80 o 
  -9   7   2       42.35       16.27     60.86 o 
  -7   7   2      316.38      424.74     96.81 o 
  -5   7   2     1414.56     1221.35     63.41 o 
  -3   7   2     2446.37     2263.24     74.65 o 
  -1   7   2        0.35       18.28     20.52 o 
   1   7   2       89.23      124.32     31.02 o 
   3   7   2     7931.57     8251.09    220.40 o 
   5   7   2      108.69      125.86     45.38 o 
   7   7   2     1600.09     1435.84    104.43 o 
   9   7   2       15.12       50.32     68.60 o 
 -10   8   2      398.97      631.52    135.17 o 
  -8   8   2     1686.51     1848.67    155.16 o 
  -6   8   2     4316.88     4158.79    147.73 o 
  -4   8   2     4439.88     4485.76    159.88 o 
  -2   8   2      122.96      261.97     67.69 o 
   0   8   2     4274.97     4077.71    109.23 o 
   2   8   2     1507.72     1519.69     70.49 o 
   4   8   2     2569.89     2652.57     97.06 o 
   6   8   2      126.37      265.89     59.39 o 
   8   8   2     3018.46     3046.68    152.82 o 
  10   8   2        6.08      153.82    118.57 o 
  -9   9   2     1205.64     1049.10    155.83 o 
  -7   9   2     1244.32     1042.50    168.09 o 
  -5   9   2      330.91      198.00     80.58 o 
  -3   9   2        0.34       38.20     72.11 o 
  -1   9   2     1679.74     1455.57     87.37 o 
   1   9   2     7071.25     7082.55    182.88 o 
   3   9   2      248.09      294.79     52.74 o 
   5   9   2       10.48       55.24     53.68 o 
   7   9   2        0.84       -8.62     47.16 o 
   9   9   2      500.62      433.45    105.89 o 
  -8  10   2      521.09      506.87    132.39 o 
  -6  10   2     2289.38     2328.89    165.53 o 
  -4  10   2     1159.38     1255.88    101.43 o 
  -2  10   2     7681.04     8019.70    208.73 o 
   0  10   2      225.66      348.88     87.84 o 
   2  10   2     2491.58     2527.70    103.00 o 
   4  10   2     1587.62     1661.65     96.49 o 
   6  10   2     2572.22     2752.66    130.69 o 
   8  10   2      401.74      559.83    109.68 o 
  -7  11   2       68.81      347.37    143.97 o 
  -5  11   2        0.84      324.54    102.13 o 
  -3  11   2      265.09      388.01     89.25 o 
  -1  11   2     1471.75     1356.87    103.55 o 
   1  11   2      559.95      608.55     82.88 o 
   3  11   2        0.03      129.68    112.62 o 
   5  11   2        0.03       69.26     69.45 o 
   7  11   2      174.99      281.33    112.92 o 
  -6  12   2      578.82      546.85    150.35 o 
  -4  12   2     1015.53     1204.15    139.95 o 
  -2  12   2      618.55      601.48     95.27 o 
   0  12   2     4852.89     5088.53    190.28 o 
   2  12   2      342.36      306.78    110.80 o 
   4  12   2     2289.46     2298.57    154.69 o 
   6  12   2      189.96      305.04    200.62 o 
  -5  13   2      589.02      749.76    148.81 o 
  -3  13   2      964.24      797.78    129.27 o 
  -1  13   2      341.95      514.08    100.95 o 
   1  13   2        2.83       49.94    133.59 o 
   3  13   2       94.43      147.66    108.22 o 
   5  13   2      314.21      648.77    145.20 o 
  -2  14   2      485.44      629.65    173.06 o 
   0  14   2     1000.72     1146.83    166.89 o 
   2  14   2     2137.42     1857.00    196.96 o 
 -11   1   3       98.65      179.41    140.07 o 
  -9   1   3      888.88      796.34    104.01 o 
  -7   1   3     2804.85     2879.12     93.38 o 
  -5   1   3     1462.85     1482.84     52.20 o 
  -3   1   3     4012.16     3733.18     57.82 o 
  -1   1   3    24571.53    24234.44    251.95 o 
   1   1   3     3081.36     3199.35     47.01 o 
   3   1   3     4029.41     3665.31    131.29 o 
   5   1   3     8538.44     8080.84    198.57 o 
   7   1   3     8614.27     7867.86    214.27 o 
   9   1   3     1245.28     1251.33    123.92 o 
  11   1   3     2472.72     2404.31    181.65 o 
 -12   2   3      139.79      127.84    123.25 o 
 -10   2   3      210.89      176.07     72.23 o 
  -8   2   3       71.21       56.33     44.91 o 
  -6   2   3      369.91      448.70     49.23 o 
  -4   2   3      984.32     1079.71     38.64 o 
  -2   2   3     4001.28     3836.20     65.16 o 
   0   2   3    28646.32    29216.15    226.55 o 
   2   2   3      563.92      559.14     25.70 o 
   4   2   3        5.00      107.26     55.41 o 
   6   2   3      215.63      247.23     33.16 o 
   8   2   3      176.38      199.31     52.43 o 
  10   2   3     1018.04      843.37    134.88 o 
  12   2   3       51.19       34.84    101.51 o 
 -11   3   3      782.59      808.24    116.71 o 
  -9   3   3       71.21      110.21     53.86 o 
  -7   3   3     1922.42     1949.32     78.14 o 
  -5   3   3    12195.91    12503.98    163.99 o 
  -3   3   3    10388.93    10762.58    144.54 o 
  -1   3   3     1848.79     1801.74     44.45 o 
   1   3   3     9515.39     9790.49    121.53 o 
   3   3   3     6841.83     6990.26    162.89 o 
   5   3   3      537.65      489.77     45.06 o 
   7   3   3     3741.65     3525.83    121.20 o 
   9   3   3     1632.63     1549.77    126.84 o 
  11   3   3      314.28      575.54    127.37 o 
 -12   4   3       24.49      312.36    140.46 o 
 -10   4   3       92.34       35.77     71.77 o 
  -8   4   3       51.02       43.87     44.31 o 
  -6   4   3        0.00      -22.08     29.79 o 
  -4   4   3        2.47       -9.26     18.96 o 
  -2   4   3     1176.30     1267.36     72.05 o 
   0   4   3       22.19       19.90     20.57 o 
   2   4   3      166.12      200.12     26.44 o 
   4   4   3      273.95      281.69     33.26 o 
   6   4   3     1508.54     1673.63     83.22 o 
   8   4   3        0.13      137.34     83.25 o 
  10   4   3      258.70      146.56    100.67 o 
 -11   5   3      431.95      554.43    108.08 o 
  -9   5   3     1148.15     1106.92    101.75 o 
  -7   5   3      840.95      868.52     64.87 o 
  -5   5   3     7723.10     7698.08    141.01 o 
  -3   5   3    12797.88    12603.40    177.41 o 
  -1   5   3     6596.04     6540.15    117.42 o 
   1   5   3     3818.31     3500.20     74.21 o 
   3   5   3     5465.03     5234.51    114.87 o 
   5   5   3     2351.15     2127.68     78.30 o 
   7   5   3      745.44      786.68     66.63 o 
   9   5   3     1260.12     1203.36    104.18 o 
  11   5   3      246.67       98.13    110.99 o 
 -10   6   3       78.43      349.84    107.56 o 
  -8   6   3      156.75      348.92     86.99 o 
  -6   6   3      201.10      254.96     42.25 o 
  -4   6   3      141.81      162.67     45.78 o 
  -2   6   3      679.40      645.02     48.06 o 
   0   6   3       36.50       88.62     23.56 o 
   2   6   3     2835.79     3068.26     80.19 o 
   4   6   3       78.44       39.04     31.88 o 
   6   6   3     1655.72     1535.34     78.67 o 
   8   6   3      220.58      274.88     65.27 o 
  10   6   3       29.37      174.25    116.07 o 
  -9   7   3      511.19      528.14     98.99 o 
  -7   7   3     2227.72     2281.52    117.99 o 
  -5   7   3     2622.57     2544.65    151.03 o 
  -3   7   3     6826.57     6957.89    199.25 o 
  -1   7   3      944.15      830.05     62.50 o 
   1   7   3     5533.02     5538.91    197.41 o 
   3   7   3     2011.77     1859.94     75.14 o 
   5   7   3     5488.58     5447.53    139.44 o 
   7   7   3     1327.65     1350.45     90.98 o 
   9   7   3     1666.36     1721.79    131.76 o 
 -10   8   3      123.00      131.49    126.44 o 
  -8   8   3        0.04      130.94     97.03 o 
  -6   8   3        3.42      117.83    115.10 o 
  -4   8   3       69.92      149.72     59.30 o 
  -2   8   3      114.36      137.42     68.17 o 
   0   8   3      726.41      804.41     88.90 o 
   2   8   3      161.84      203.73     73.85 o 
   4   8   3      134.29      174.51     49.56 o 
   6   8   3      116.68      249.22     58.74 o 
   8   8   3      334.97      114.24     66.44 o 
  10   8   3       74.69      127.97    138.04 o 
  -9   9   3      746.34     1025.34    164.33 o 
  -7   9   3     1445.59     1500.27    146.99 o 
  -5   9   3     3102.98     2889.75    167.74 o 
  -3   9   3     1780.14     1780.82    102.72 o 
  -1   9   3     1464.44     1430.80     87.64 o 
   1   9   3     2318.43     2172.98     95.93 o 
   3   9   3     1438.13     1491.19     83.84 o 
   5   9   3     4195.73     3953.88    147.08 o 
   7   9   3     2402.48     2356.08    124.67 o 
   9   9   3      893.33      817.45    116.32 o 
  -8  10   3       46.40      285.33    142.33 o 
  -6  10   3      118.44      319.68    170.01 o 
  -4  10   3        3.44       82.68     59.74 o 
  -2  10   3        9.59      127.56     60.27 o 
   0  10   3        0.02       -2.68     53.60 o 
   2  10   3      130.29      108.80     52.00 o 
   4  10   3       65.28      173.67     68.04 o 
   6  10   3        0.21      146.99     83.52 o 
   8  10   3      205.76      287.82    156.22 o 
  -7  11   3     1658.36     1716.41    176.76 o 
  -5  11   3      802.99      666.16    126.36 o 
  -3  11   3     2797.54     2478.41    136.22 o 
  -1  11   3     2023.01     2042.85    171.58 o 
   1  11   3     1588.40     1697.07    117.68 o 
   3  11   3      957.75      954.64     83.38 o 
   5  11   3     2523.09     2257.76    160.12 o 
   7  11   3      747.25      944.59    124.64 o 
  -6  12   3       49.45      -46.09    108.22 o 
  -4  12   3      201.33       70.33     91.44 o 
  -2  12   3       24.86      264.36    148.34 o 
   0  12   3       21.64      217.64     90.79 o 
   2  12   3      351.92      347.39    103.54 o 
   4  12   3       43.44      123.54    101.92 o 
   6  12   3       65.25      132.58    105.11 o 
  -5  13   3     1255.25     1479.34    187.55 o 
  -3  13   3     1135.91     1165.62    160.28 o 
  -1  13   3     1830.18     1644.55    139.57 o 
   1  13   3      850.74      560.33    148.68 o 
   3  13   3     1142.70     1090.68    153.31 o 
  -2  14   3       27.20      -55.47    129.82 o 
   0  14   3        1.80       22.98    106.32 o 
 -12   0   4     1196.27     1279.31    184.81 o 
 -10   0   4      149.30      204.49    156.01 o 
  -8   0   4     6319.26     6254.14    211.56 o 
  -6   0   4     1533.57     1208.14     93.45 o 
  -4   0   4      529.52      706.68     49.73 o 
  -2   0   4    13287.81    14974.53    395.23 o 
   0   0   4    18064.98    17322.89    214.13 o 
   2   0   4    12394.71    12414.94    297.49 o 
   4   0   4      143.35      -77.43     83.36 o 
   6   0   4     9266.81     9174.10    320.38 o 
   8   0   4     4449.08     4619.50    440.16 o 
  10   0   4      417.25      423.95    204.44 o 
 -11   1   4      276.74      376.11     81.84 o 
  -9   1   4      987.77     1119.28     85.17 o 
  -7   1   4      341.95      489.42     54.38 o 
  -5   1   4     3950.41     3868.83     89.16 o 
  -3   1   4      161.50      240.06     23.71 o 
  -1   1   4    21405.52    21557.38    190.47 o 
   1   1   4     4346.11     4255.34     62.92 o 
   3   1   4     3391.41     3500.97     65.17 o 
   5   1   4      611.41      681.49     67.76 o 
   7   1   4      745.71      702.46     85.42 o 
   9   1   4     2677.18     2538.62    167.04 o 
  11   1   4        2.57       29.45    102.55 o 
 -12   2   4     1230.44     1603.31    221.17 o 
 -10   2   4     1328.03     1503.62    111.59 o 
  -8   2   4     1086.39     1142.03     77.44 o 
  -6   2   4      161.40      139.75     33.33 o 
  -4   2   4    10123.24    10128.59    119.21 o 
  -2   2   4     2066.11     1743.46     50.85 o 
   0   2   4    18547.13    18049.70    164.80 o 
   2   2   4      350.15      292.36     22.56 o 
   4   2   4     7445.41     7445.97    152.97 o 
   6   2   4     4181.14     3731.41    195.49 o 
   8   2   4      474.13      603.47     94.96 o 
  10   2   4     1639.12     1832.06    155.19 o 
 -11   3   4      198.10      237.03     98.17 o 
  -9   3   4       43.13       38.28     47.51 o 
  -7   3   4     1578.13     1583.21     77.66 o 
  -5   3   4      572.06      527.84     32.49 o 
  -3   3   4      586.83      552.32     64.41 o 
  -1   3   4        0.49       63.57     23.88 o 
   1   3   4      508.24      454.98     28.61 o 
   3   3   4      806.24      879.02     40.26 o 
   5   3   4      147.87      140.16     29.20 o 
   7   3   4      167.09      179.68     48.12 o 
   9   3   4      348.75      455.34    105.81 o 
  11   3   4      427.29      511.15    135.38 o 
 -10   4   4     1408.66     1517.51    132.49 o 
  -8   4   4      273.70      340.53     75.82 o 
  -6   4   4      866.51      748.60     67.13 o 
  -4   4   4    10723.08    10618.17    168.08 o 
  -2   4   4    16995.72    18067.01    392.06 o 
   0   4   4      211.37      392.29     39.99 o 
   2   4   4     2286.85     2212.12     72.35 o 
   4   4   4     4034.17     3585.25     85.28 o 
   6   4   4      890.67      949.49     99.09 o 
   8   4   4      580.70      594.37     86.12 o 
  10   4   4      975.33      866.02    137.88 o 
 -11   5   4      253.80      379.18    110.29 o 
  -9   5   4      246.99      277.56     87.33 o 
  -7   5   4      173.52      287.47     65.11 o 
  -5   5   4     4584.28     4537.42    122.19 o 
  -3   5   4      906.77     1105.73    108.81 o 
  -1   5   4     8986.75     9648.41    154.70 o 
   1   5   4     1885.71     2110.05     59.69 o 
   3   5   4     2464.27     2392.00     71.59 o 
   5   5   4     3900.05     4074.29    107.63 o 
   7   5   4      223.38      319.90     62.66 o 
   9   5   4        0.26      293.94     97.77 o 
  11   5   4       20.30      244.26    177.93 o 
 -10   6   4      937.24      957.39    133.60 o 
  -8   6   4      576.83      785.47     93.33 o 
  -6   6   4     5027.58     5042.88    163.89 o 
  -4   6   4     2637.17     2761.46    121.88 o 
  -2   6   4     2459.79     2536.14    138.57 o 
   0   6   4    10472.65    10490.74    181.86 o 
   2   6   4     5658.68     5942.11    121.65 o 
   4   6   4       61.58      123.72     42.57 o 
   6   6   4     1007.75     1118.75     77.22 o 
   8   6   4     4120.16     4171.15    168.82 o 
  10   6   4     1157.58     1327.54    165.55 o 
  -9   7   4      315.32      219.81    124.81 o 
  -7   7   4      612.80      684.36    107.79 o 
  -5   7   4      581.82      676.23     93.42 o 
  -3   7   4      208.82      264.88     63.50 o 
  -1   7   4       14.73       45.48     38.64 o 
   1   7   4      888.00      889.68     64.78 o 
   3   7   4      716.73      760.03     58.61 o 
   5   7   4     1011.01      997.38     70.89 o 
   7   7   4        2.04       62.66     54.48 o 
   9   7   4       11.52       28.87    105.48 o 
 -10   8   4      313.39      278.83    129.09 o 
  -8   8   4      443.34      634.83    116.52 o 
  -6   8   4     3147.86     3284.15    261.66 o 
  -4   8   4     2798.81     2801.50    158.75 o 
  -2   8   4     2487.74     2466.83    110.38 o 
   0   8   4     6482.94     6611.70    166.54 o 
   2   8   4     4157.65     4283.58    134.38 o 
   4   8   4     2105.32     2222.93    104.09 o 
   6   8   4     1761.62     1736.61     98.69 o 
   8   8   4     4361.61     4100.03    184.87 o 
  -9   9   4     1176.83     1124.67    166.42 o 
  -7   9   4      101.75      235.44    142.31 o 
  -5   9   4       23.21      115.13     80.48 o 
  -3   9   4      435.11      419.24     65.23 o 
  -1   9   4      408.32      463.94     90.92 o 
   1   9   4     2130.08     2116.67    107.71 o 
   3   9   4      140.95      100.59    105.18 o 
   5   9   4      233.54      233.98     62.60 o 
   7   9   4       38.49       70.96     87.35 o 
   9   9   4      323.21      257.15    125.68 o 
  -8  10   4      222.98      104.43    110.58 o 
  -6  10   4      717.91      731.32    132.32 o 
  -4  10   4     2104.21     2109.91    153.67 o 
  -2  10   4     8947.63     8725.56    226.23 o 
   0  10   4      301.44      408.98     74.10 o 
   2  10   4     1224.85     1164.16    108.05 o 
   4  10   4     4148.08     4054.13    146.75 o 
   6  10   4     3126.96     3166.63    161.64 o 
   8  10   4       48.61      137.38    118.11 o 
  -7  11   4       19.71      251.98    120.69 o 
  -5  11   4      401.53      525.09    123.98 o 
  -3  11   4       11.23      160.91    142.50 o 
  -1  11   4      266.85      590.94     91.18 o 
   1  11   4      420.74      291.65    110.58 o 
   3  11   4       46.42      -37.70     59.47 o 
   5  11   4        8.24      230.97    116.91 o 
   7  11   4      412.05      495.63    154.92 o 
  -6  12   4      476.55      739.49    183.38 o 
  -4  12   4     1533.41     1622.74    176.00 o 
  -2  12   4     1334.35     1213.14    120.91 o 
   0  12   4     3592.78     3694.84    183.89 o 
   2  12   4      173.95       56.57     79.00 o 
   4  12   4      972.24      941.58    118.34 o 
   6  12   4      426.45      513.12    138.91 o 
  -3  13   4      332.82      224.93    115.97 o 
  -1  13   4       25.10        0.79     78.48 o 
   1  13   4       26.59       38.93    154.35 o 
   3  13   4        7.91      -20.73    101.00 o 
   0  14   4      768.59      961.92    189.43 o 
 -11   1   5     1634.27     1533.19    157.17 o 
  -9   1   5     4598.69     4794.66    159.85 o 
  -7   1   5     2701.33     2758.14     90.38 o 
  -5   1   5     1545.09     1388.76     51.47 o 
  -3   1   5     1606.19     1385.45     41.78 o 
  -1   1   5    22046.87    21499.92    198.36 o 
   1   1   5      909.89      695.49     42.33 o 
   3   1   5     3957.30     3533.59    119.12 o 
   5   1   5     2778.99     2659.67    119.74 o 
   7   1   5     1674.49     1648.61    119.73 o 
   9   1   5      274.25      492.34    109.68 o 
  11   1   5      538.21      643.37    138.41 o 
 -12   2   5       10.05      248.35    118.34 o 
 -10   2   5      206.28      349.24    108.48 o 
  -8   2   5       98.73      238.93     62.31 o 
  -6   2   5      257.68      392.10     39.23 o 
  -4   2   5      134.52      164.93     32.80 o 
  -2   2   5        6.61       89.00     42.37 o 
   0   2   5     4054.10     3912.06    117.80 o 
   2   2   5     1298.42     1332.04     48.74 o 
   4   2   5     1310.32     1390.78     73.16 o 
   6   2   5        3.20       -3.69     48.56 o 
   8   2   5       22.31       38.17     82.76 o 
  10   2   5      182.91      217.81    177.88 o 
 -11   3   5     1650.78     1989.51    178.83 o 
  -9   3   5     2187.35     2051.40    133.46 o 
  -7   3   5     2974.70     3232.55    143.98 o 
  -5   3   5     4471.98     4266.83    113.42 o 
  -3   3   5     2952.76     2805.99     98.46 o 
  -1   3   5     7098.96     6983.58     95.66 o 
   1   3   5     2816.80     2716.20     62.93 o 
   3   3   5     5026.96     4853.18     88.75 o 
   5   3   5      567.89      480.16     67.15 o 
   7   3   5     3058.50     3158.68    153.93 o 
   9   3   5     1611.82     1755.30    156.75 o 
  11   3   5      783.73      956.25    214.66 o 
 -10   4   5       97.78      366.56     93.98 o 
  -8   4   5      119.42      249.52     92.36 o 
  -6   4   5      820.42      769.03     68.53 o 
  -4   4   5     1758.71     1713.59     65.96 o 
  -2   4   5      300.55      253.84     19.59 o 
   0   4   5     2875.23     2744.60     64.89 o 
   2   4   5      933.31      916.86     72.72 o 
   4   4   5       21.48        2.59     25.97 o 
   6   4   5      309.62      224.66     49.32 o 
   8   4   5      126.78      -76.89     79.93 o 
  10   4   5       19.21      172.85    169.28 o 
 -11   5   5     1601.49     1557.84    180.29 o 
  -9   5   5     2020.43     2315.84    218.99 o 
  -7   5   5     1374.98     1258.60     90.20 o 
  -5   5   5     3556.31     3406.56    108.13 o 
  -3   5   5     7258.61     7375.64    272.57 o 
  -1   5   5     1289.07     1241.84     55.96 o 
   1   5   5     6593.97     6310.56    210.31 o 
   3   5   5     2897.36     2790.01     80.91 o 
   5   5   5     2153.20     1946.10     96.67 o 
   7   5   5      832.82      775.82     77.65 o 
   9   5   5     3511.02     3175.86    204.42 o 
 -10   6   5       40.75       16.05    132.89 o 
  -8   6   5      555.77      517.88    107.54 o 
  -6   6   5        6.57       61.97     49.68 o 
  -4   6   5      816.42      828.12     88.24 o 
  -2   6   5     1216.98     1145.87     56.27 o 
   0   6   5       18.89       72.87     24.72 o 
   2   6   5      384.71      440.79     45.29 o 
   4   6   5      395.10      453.29     50.89 o 
   6   6   5      179.04      218.53     73.32 o 
   8   6   5        5.65      101.37     84.97 o 
  10   6   5       17.88      195.09    113.18 o 
  -9   7   5      365.41      554.96    167.82 o 
  -7   7   5     1890.56     2102.04    145.63 o 
  -5   7   5     1717.62     1611.27    125.34 o 
  -3   7   5     2778.25     2525.65    118.40 o 
  -1   7   5     4449.98     4558.91    132.86 o 
   1   7   5     9910.13     9931.49    216.10 o 
   3   7   5     1970.22     1977.07     82.79 o 
   5   7   5      826.49      735.67     70.93 o 
   7   7   5     2323.44     2242.16    127.94 o 
   9   7   5      830.49      717.82    137.95 o 
 -10   8   5      266.40      336.70    132.71 o 
  -8   8   5        5.00      196.70    103.55 o 
  -6   8   5       13.30       28.64     75.78 o 
  -4   8   5      945.68      971.91    113.99 o 
  -2   8   5      110.33      332.48    188.83 o 
   0   8   5       33.37      159.71     70.31 o 
   2   8   5        6.11       29.43     55.52 o 
   4   8   5      237.09      260.56     55.49 o 
   6   8   5       30.82      132.62     58.27 o 
   8   8   5       66.46      403.30    303.83 o 
  -9   9   5      224.64      511.40    138.87 o 
  -7   9   5      707.89      688.55    138.98 o 
  -5   9   5      485.09      539.62    109.36 o 
  -3   9   5     3386.37     3351.02    248.23 o 
  -1   9   5     3187.29     3397.01    147.32 o 
   1   9   5     6245.70     6244.87    280.47 o 
   3   9   5      853.20      899.44     76.40 o 
   5   9   5     2796.13     2940.56    179.09 o 
   7   9   5      429.39      471.56     86.15 o 
  -8  10   5        3.94      369.97    135.60 o 
  -6  10   5      202.91      169.80    108.40 o 
  -4  10   5      133.94      157.19     92.41 o 
  -2  10   5       79.95      143.65     63.70 o 
   0  10   5      117.80      241.36     95.14 o 
   2  10   5      284.75      354.86     80.10 o 
   4  10   5      257.36      353.60     81.05 o 
   6  10   5        7.19      171.29     86.96 o 
  -7  11   5      163.81      203.93    121.26 o 
  -5  11   5      120.06      128.45    102.48 o 
  -3  11   5     2692.53     2450.32    175.52 o 
  -1  11   5     2802.88     2883.65    147.53 o 
   1  11   5      943.90     1037.60    106.89 o 
   3  11   5     2232.91     2068.05    141.32 o 
   5  11   5      961.38     1307.70    140.47 o 
  -6  12   5       32.32      187.19    123.71 o 
  -4  12   5       62.08      -80.74    101.37 o 
  -2  12   5      247.88      500.86    119.95 o 
   0  12   5        0.71      227.90    124.03 o 
   2  12   5       58.37      143.31    118.12 o 
   4  12   5       30.87      148.72     96.68 o 
  -3  13   5      550.58      639.78    145.36 o 
  -1  13   5     1582.22     1588.49    174.24 o 
   1  13   5     1153.25     1288.74    149.53 o 
   3  13   5      402.36      544.89    139.08 o 
 -12   0   6      391.37      305.17    294.60 o 
 -10   0   6      214.02      201.84     98.00 o 
  -8   0   6     9807.52    10322.09    291.53 o 
  -6   0   6     4008.95     3782.75    137.56 o 
  -4   0   6     4448.15     4131.24    121.31 o 
  -2   0   6     6098.08     6135.00    141.09 o 
   0   0   6    21092.58    20908.37    303.35 o 
   2   0   6     7406.66     7428.48    148.18 o 
   4   0   6      477.39      322.39     91.58 o 
   6   0   6      203.34      364.21    119.71 o 
   8   0   6     1587.75     1664.79    195.60 o 
  10   0   6      804.05      716.56    189.85 o 
 -11   1   6      954.06     1092.93    134.30 o 
  -9   1   6     1696.35     1769.37     98.81 o 
  -7   1   6       15.28       76.09     41.01 o 
  -5   1   6      777.48      814.47     42.67 o 
  -3   1   6       11.37       13.36     23.64 o 
  -1   1   6    22815.57    24399.08    240.61 o 
   1   1   6     3282.17     3091.20     87.22 o 
   3   1   6     3742.47     3846.00     93.18 o 
   5   1   6     1492.34     1578.64    100.32 o 
   7   1   6      758.58      807.90    148.29 o 
   9   1   6      874.06     1013.29    138.45 o 
  11   1   6      144.77      281.29    158.70 o 
 -12   2   6      225.53      602.51    132.56 o 
 -10   2   6     2592.04     2321.77    206.18 o 
  -8   2   6     3141.22     3034.13    136.72 o 
  -6   2   6     5708.06     5552.95    111.96 o 
  -4   2   6     5283.52     4874.67     83.30 o 
  -2   2   6    15615.96    15207.52    169.95 o 
   0   2   6     4980.94     5089.70     90.82 o 
   2   2   6     6132.57     5707.46     98.16 o 
   4   2   6     1286.35     1167.15     73.45 o 
   6   2   6     4442.92     4363.12    170.44 o 
   8   2   6       15.32       11.98     71.52 o 
  10   2   6     1695.29     2049.05    181.37 o 
 -11   3   6        1.34      143.29     94.00 o 
  -9   3   6      723.66      667.17    140.29 o 
  -7   3   6     2722.44     2731.01    121.00 o 
  -5   3   6     1187.20     1188.71     69.88 o 
  -3   3   6     1475.67     1638.65     65.91 o 
  -1   3   6     4913.91     5100.86     88.82 o 
   1   3   6      727.94      704.71     39.32 o 
   3   3   6      597.94      592.93     62.75 o 
   5   3   6      137.24      178.35     41.69 o 
   7   3   6      375.94      452.02     89.72 o 
   9   3   6       98.92      136.52    128.34 o 
  11   3   6       24.92      316.63    130.14 o 
 -10   4   6     2016.35     1795.93    138.70 o 
  -8   4   6     3535.89     3640.43    219.74 o 
  -6   4   6     2021.80     1926.62     98.57 o 
  -4   4   6    12080.28    11951.74    295.50 o 
  -2   4   6     2839.61     2667.06     68.07 o 
   0   4   6     3302.73     3055.66     92.55 o 
   2   4   6     3828.52     3752.70     88.10 o 
   4   4   6     8385.99     7769.61    167.13 o 
   6   4   6      885.54      831.04     87.62 o 
   8   4   6     1392.34     1516.06    142.67 o 
  10   4   6      364.59      409.42    122.97 o 
 -11   5   6       15.87       88.26    154.36 o 
  -9   5   6      274.04      581.44     99.11 o 
  -7   5   6      596.41      736.03     80.50 o 
  -5   5   6     5388.26     5151.68    184.88 o 
  -3   5   6      255.08      206.43     28.35 o 
  -1   5   6      135.59      118.59     47.01 o 
   1   5   6     1960.18     1955.61     66.25 o 
   3   5   6     5781.20     5877.83    125.55 o 
   5   5   6     2309.61     2327.97     86.19 o 
   7   5   6       46.14      148.72     92.18 o 
   9   5   6       39.30      284.88    217.24 o 
 -10   6   6     1594.12     1740.62    178.94 o 
  -8   6   6      966.32     1189.58    137.21 o 
  -6   6   6     7643.02     7302.75    241.15 o 
  -4   6   6      222.96      159.84     90.90 o 
  -2   6   6      893.09      782.30     52.68 o 
   0   6   6     7884.23     7557.38    129.87 o 
   2   6   6    11768.07    12419.67    204.03 o 
   4   6   6      248.76      439.36     64.96 o 
   6   6   6      832.76      834.17     70.91 o 
   8   6   6     2477.28     2254.81    172.85 o 
  10   6   6     1050.50     1176.24    170.08 o 
  -9   7   6       52.41      234.24    165.19 o 
  -7   7   6        2.36      302.82    110.72 o 
  -5   7   6     1309.06     1193.26    121.30 o 
  -3   7   6     2210.19     2105.82    130.56 o 
  -1   7   6      400.87      454.42     57.52 o 
   1   7   6      393.61      387.77     47.42 o 
   3   7   6        4.72       -0.91     56.84 o 
   5   7   6      424.80      517.86     65.75 o 
   7   7   6       85.71       35.84     65.88 o 
   9   7   6        8.09      271.90    125.28 o 
  -8   8   6     1560.18     1523.92    167.12 o 
  -6   8   6      577.92      608.67    110.94 o 
  -4   8   6     1120.45     1249.36    119.38 o 
  -2   8   6      657.55      570.62     79.28 o 
   0   8   6     8130.33     7920.79    196.25 o 
   2   8   6     1400.46     1387.43     78.96 o 
   4   8   6     2958.54     2800.72    132.22 o 
   6   8   6      499.35      472.67     74.20 o 
   8   8   6     1506.91     1908.09    186.30 o 
  -9   9   6      244.83      614.67    201.49 o 
  -7   9   6      297.10      444.32    122.60 o 
  -5   9   6       20.28      146.85     91.42 o 
  -3   9   6        2.37        6.08     76.54 o 
  -1   9   6     2036.78     2029.97    112.52 o 
   1   9   6      178.63      259.18     76.30 o 
   3   9   6       47.57      172.29     59.69 o 
   5   9   6        6.94      237.14     99.20 o 
   7   9   6       72.51      173.53     88.88 o 
  -8  10   6        5.71      151.05    173.75 o 
  -6  10   6      194.59      405.56    125.17 o 
  -4  10   6      582.74      744.31    129.87 o 
  -2  10   6     4096.44     3826.62    196.23 o 
   0  10   6      131.69      168.90     94.21 o 
   2  10   6     1957.80     2062.63    170.29 o 
   4  10   6     3439.85     3326.57    139.95 o 
   6  10   6      988.25      996.96    105.67 o 
  -7  11   6       34.89     -100.62    178.33 o 
  -5  11   6      108.32      308.45    118.18 o 
  -3  11   6      272.96      350.97    159.14 o 
  -1  11   6      548.68      613.93    130.21 o 
   1  11   6      578.28      596.65     99.85 o 
   3  11   6       34.53      178.34     85.99 o 
   5  11   6       30.99       93.92     92.27 o 
  -4  12   6      408.38      724.92    142.26 o 
  -2  12   6       94.18      208.14    110.50 o 
   0  12   6     2221.19     2319.83    154.59 o 
   2  12   6      839.52      865.96    117.38 o 
   4  12   6     1173.17     1083.24    129.83 o 
  -3  13   6       95.49      113.09    114.99 o 
  -1  13   6       58.32       90.17    120.49 o 
   1  13   6       16.25       62.30     99.17 o 
 -11   1   7      297.93      476.99    113.19 o 
  -9   1   7     2083.31     2073.93    102.27 o 
  -7   1   7     2968.51     2832.02    125.45 o 
  -5   1   7    10118.22    10172.29    159.99 o 
  -3   1   7    11089.34    10947.34    204.31 o 
  -1   1   7    16589.91    16941.26    207.14 o 
   1   1   7     9971.75    10215.52    149.57 o 
   3   1   7    11384.69    11085.23    207.49 o 
   5   1   7     2957.38     2964.71    144.70 o 
   7   1   7      970.33     1246.81    155.49 o 
   9   1   7      587.97      823.73    131.36 o 
  11   1   7      416.16      412.15    178.24 o 
 -10   2   7       34.05       41.22     73.75 o 
  -8   2   7      522.24      686.77     80.71 o 
  -6   2   7       64.43      -26.13     26.35 o 
  -4   2   7       22.59       46.36     27.67 o 
  -2   2   7       10.80       43.27     25.93 o 
   0   2   7        0.01       58.84     27.10 o 
   2   2   7      266.00      320.22     35.31 o 
   4   2   7      236.16      300.13     42.39 o 
   6   2   7      226.09      383.39     86.30 o 
   8   2   7       29.36        4.17     75.15 o 
  10   2   7        8.97      -39.73    100.80 o 
 -11   3   7      235.77      798.13    166.73 o 
  -9   3   7     2093.44     2355.44    138.96 o 
  -7   3   7     2905.31     2800.60    121.34 o 
  -5   3   7     5028.19     5164.04    137.80 o 
  -3   3   7     3284.04     2989.34     93.95 o 
  -1   3   7    10423.15     9508.36    142.76 o 
   1   3   7     3383.14     3209.59     97.51 o 
   3   3   7     8399.25     8543.51    142.68 o 
   5   3   7     5103.47     4676.32    158.75 o 
   7   3   7      769.32      934.47    127.60 o 
   9   3   7      310.05      554.45    123.33 o 
 -10   4   7      225.60      208.17    140.51 o 
  -8   4   7       93.43      191.78     76.60 o 
  -6   4   7        0.15       -1.99     53.16 o 
  -4   4   7      415.25      542.59     54.27 o 
  -2   4   7     1256.06     1221.72     47.33 o 
   0   4   7     4508.75     4454.53     96.03 o 
   2   4   7        0.45       43.91     44.09 o 
   4   4   7      172.72      231.14     51.40 o 
   6   4   7      426.80      518.50     64.94 o 
   8   4   7       27.53      161.82    102.33 o 
  10   4   7        0.11       88.86    115.72 o 
 -11   5   7     1180.32     1391.74    183.88 o 
  -9   5   7      444.61      632.64    100.67 o 
  -7   5   7     3068.69     2946.10    167.98 o 
  -5   5   7     2095.77     1881.57     94.56 o 
  -3   5   7     2738.43     2422.20    136.42 o 
  -1   5   7      398.14      399.61     42.33 o 
   1   5   7     8542.13     8358.75    150.11 o 
   3   5   7     4837.29     4813.15    118.10 o 
   5   5   7     2000.34     1936.54     86.84 o 
   7   5   7     1258.91     1473.00    200.71 o 
   9   5   7      630.44      633.53    141.84 o 
 -10   6   7       80.34      195.50    131.86 o 
  -8   6   7      120.98      314.24    105.46 o 
  -6   6   7     1136.57     1132.82    193.63 o 
  -4   6   7       81.18      142.78     97.86 o 
  -2   6   7       46.93       63.33     47.10 o 
   0   6   7      229.05      270.60     37.67 o 
   2   6   7      502.89      498.87     52.63 o 
   4   6   7      655.43      613.20     70.60 o 
   6   6   7      171.59       49.74     68.31 o 
   8   6   7        4.70      106.60    116.29 o 
  -9   7   7      582.84      533.19    133.31 o 
  -7   7   7     1929.29     2177.92    171.62 o 
  -5   7   7     3136.93     2875.99    161.72 o 
  -3   7   7      570.23      536.70     91.04 o 
  -1   7   7     1867.59     1849.08     91.38 o 
   1   7   7     4802.51     4752.03    121.85 o 
   3   7   7     1848.42     1790.32     89.16 o 
   5   7   7     1103.93     1080.50     79.94 o 
   7   7   7     1842.69     1711.52    128.79 o 
   9   7   7      531.21      663.34    154.01 o 
  -8   8   7      402.19      201.32    114.14 o 
  -6   8   7      441.42      290.66    109.62 o 
  -4   8   7       63.30      132.63     83.72 o 
  -2   8   7        6.60      -34.49     68.94 o 
   0   8   7        5.35      108.36     58.98 o 
   2   8   7      589.01      590.12     65.74 o 
   4   8   7      447.85      616.54     87.56 o 
   6   8   7       49.00      336.34    117.18 o 
   8   8   7       56.77      165.57    155.22 o 
  -7   9   7     2349.90     2197.89    274.53 o 
  -5   9   7      491.28      638.85    124.04 o 
  -3   9   7     2887.52     2682.61    169.45 o 
  -1   9   7      329.76      486.61     83.55 o 
   1   9   7     1500.10     1327.51    107.96 o 
   3   9   7     1087.06     1025.09     87.82 o 
   5   9   7     2095.38     2014.65    116.44 o 
   7   9   7      522.54      552.19    168.38 o 
  -6  10   7       60.98      536.57    130.14 o 
  -4  10   7       44.41      146.96     98.06 o 
  -2  10   7        5.93       26.48     78.47 o 
   0  10   7       21.69       69.08    111.42 o 
   2  10   7      390.96      386.41     90.06 o 
   4  10   7       11.89      173.03     76.22 o 
   6  10   7        1.03       96.36    113.94 o 
  -5  11   7      516.28      712.94    138.68 o 
  -3  11   7      607.49      681.82    132.57 o 
  -1  11   7      586.55      853.04    133.46 o 
   1  11   7       59.23       84.52     78.47 o 
   3  11   7     1520.13     1646.13    141.48 o 
   5  11   7     1064.64     1049.63    131.17 o 
  -4  12   7       99.89       57.43    106.04 o 
  -2  12   7       45.59      191.34    139.29 o 
   0  12   7        2.31      249.41    131.43 o 
   2  12   7       29.35      360.77    116.17 o 
   4  12   7        3.15       42.66     91.27 o 
  -1  13   7      154.45      374.75    138.00 o 
   1  13   7      343.44      659.28    143.44 o 
 -10   0   8       49.20       -3.27    140.88 o 
  -8   0   8     8207.15     7957.77    259.37 o 
  -6   0   8     2765.98     2545.66    172.93 o 
  -4   0   8    14787.09    15455.66    324.07 o 
  -2   0   8       15.89       71.51     55.12 o 
   0   0   8    25121.77    25267.90    423.51 o 
   2   0   8     1820.25     1688.37    133.99 o 
   4   0   8     9232.05     8851.25    342.26 o 
   6   0   8     1052.27     1102.91    165.06 o 
   8   0   8     4743.56     4726.08    339.75 o 
  10   0   8      187.35      201.44    181.53 o 
 -11   1   8      246.85      378.51    132.84 o 
  -9   1   8     1647.40     1523.23    115.36 o 
  -7   1   8      457.86      511.45     57.50 o 
  -5   1   8      185.50      160.80     35.78 o 
  -3   1   8     4058.93     4004.12     94.06 o 
  -1   1   8     5444.38     5430.18    113.39 o 
   1   1   8     6335.39     6501.48    131.82 o 
   3   1   8        5.98       61.01     47.26 o 
   5   1   8        2.66      104.03     72.25 o 
   7   1   8     1994.82     2064.71    162.61 o 
   9   1   8      939.62     1060.94    159.00 o 
 -10   2   8     2617.10     2513.20    157.95 o 
  -8   2   8      211.24      289.32     72.97 o 
  -6   2   8     6480.05     6308.51    169.72 o 
  -4   2   8      589.68      610.53     41.29 o 
  -2   2   8    28824.59    28666.13    314.76 o 
   0   2   8      744.73      758.20     47.66 o 
   2   2   8    18671.67    19013.93    258.05 o 
   4   2   8     2003.25     1967.97    114.62 o 
   6   2   8    12520.82    12736.86    341.95 o 
   8   2   8        8.79       92.99    108.19 o 
  10   2   8     1657.86     1423.91    183.09 o 
 -11   3   8       60.38       77.31     94.84 o 
  -9   3   8      151.70      224.55    127.12 o 
  -7   3   8     1545.02     1548.65    100.84 o 
  -5   3   8     4823.32     4727.58    144.30 o 
  -3   3   8      284.35      366.94     46.02 o 
  -1   3   8      621.88      722.06     47.08 o 
   1   3   8        4.81       42.48     35.10 o 
   3   3   8     2811.77     2796.46     83.06 o 
   5   3   8     1570.83     1586.51    120.76 o 
   7   3   8      104.10      219.95    107.90 o 
   9   3   8       10.15      105.29    130.81 o 
 -10   4   8       47.19      163.53     96.15 o 
  -8   4   8     1195.94     1339.76    141.90 o 
  -6   4   8      108.49      207.76     63.00 o 
  -4   4   8    13849.66    13380.45    390.04 o 
  -2   4   8       95.05      167.88     50.88 o 
   0   4   8     9747.43     9580.19    165.36 o 
   2   4   8      964.10      858.49     55.06 o 
   4   4   8    17810.98    16722.43    243.72 o 
   6   4   8      637.01      743.10    107.64 o 
   8   4   8     2834.17     2719.89    194.84 o 
  10   4   8       20.17      253.64    144.91 o 
  -9   5   8        1.54       54.26    117.18 o 
  -7   5   8      947.47      976.57     91.15 o 
  -5   5   8     2776.15     2187.33    180.30 o 
  -3   5   8     2484.59     2201.30    124.90 o 
  -1   5   8       21.91      110.86     57.20 o 
   1   5   8     1637.73     1736.28     73.61 o 
   3   5   8     5478.57     5315.96    131.44 o 
   5   5   8     1379.79     1392.91    103.32 o 
   7   5   8      306.13      500.00    114.82 o 
   9   5   8        4.94       55.18    103.96 o 
 -10   6   8      248.25      769.19    184.63 o 
  -8   6   8       25.09       -1.87     88.27 o 
  -6   6   8     9510.88     9247.47    301.96 o 
  -4   6   8       11.04       31.70     66.87 o 
  -2   6   8     2887.79     2672.61     97.12 o 
   0   6   8     2581.19     2302.19     91.58 o 
   2   6   8    10021.06     9358.86    214.78 o 
   4   6   8       64.08      146.96     62.49 o 
   6   6   8     3947.14     3635.19    159.78 o 
   8   6   8     1023.46     1302.28    159.83 o 
  -9   7   8      187.93      328.27    131.76 o 
  -7   7   8       50.08       32.91     87.67 o 
  -5   7   8      621.15      692.38    122.24 o 
  -3   7   8     1419.83     1170.37    115.57 o 
  -1   7   8     1125.99     1247.01     81.79 o 
   1   7   8      564.90      460.25     61.77 o 
   3   7   8      181.02      165.91     55.69 o 
   5   7   8      446.16      441.51     87.24 o 
   7   7   8       68.85      137.31    123.33 o 
  -8   8   8     3114.72     3389.15    239.58 o 
  -6   8   8      651.31      630.30    127.16 o 
  -4   8   8     4787.14     5222.61    222.67 o 
  -2   8   8      203.13      186.53     90.42 o 
   0   8   8     5632.44     5335.62    170.64 o 
   2   8   8      476.99      392.59     62.71 o 
   4   8   8     3440.71     3530.82    142.59 o 
   6   8   8      208.40      348.61     86.86 o 
   8   8   8     1515.75     1641.78    187.51 o 
  -7   9   8      147.88      137.85    113.00 o 
  -5   9   8       80.98      321.16    124.05 o 
  -3   9   8     1578.94     1442.53    159.41 o 
  -1   9   8      765.82      891.35     90.23 o 
   1   9   8      550.44      576.95     89.65 o 
   3   9   8       19.68      151.83     67.11 o 
   5   9   8       46.37      100.46    121.82 o 
   7   9   8      677.36      960.05    221.44 o 
  -6  10   8     1180.98     1172.23    163.19 o 
  -4  10   8     1580.16     1566.42    156.87 o 
  -2  10   8     3221.04     2970.23    185.39 o 
   0  10   8      428.65      476.16     87.55 o 
   2  10   8      807.30      867.90    123.00 o 
   4  10   8      702.11      938.93    153.98 o 
   6  10   8      876.21     1029.10    138.86 o 
  -5  11   8      221.49      365.80    141.69 o 
  -3  11   8      127.20      308.54    121.01 o 
  -1  11   8     2280.10     2133.28    198.69 o 
   1  11   8      411.21      391.18     99.27 o 
   3  11   8       75.15      101.39    103.63 o 
   5  11   8      327.15      313.84    138.62 o 
  -4  12   8     1196.25     1093.54    176.54 o 
  -2  12   8       50.11       31.12    101.94 o 
   0  12   8      856.24      913.44    153.39 o 
   2  12   8       83.02      188.43    121.36 o 
 -11   1   9      801.60      821.88    155.38 o 
  -9   1   9     1519.90     1457.54    237.76 o 
  -7   1   9      756.58      781.54     83.61 o 
  -5   1   9     2991.26     2918.88     95.93 o 
  -3   1   9     3099.93     2863.89     89.13 o 
  -1   1   9     1344.31     1281.00     73.84 o 
   1   1   9      736.04      721.94     53.46 o 
   3   1   9     3655.38     3284.21     89.51 o 
   5   1   9     3324.74     3401.72    176.48 o 
   7   1   9     2845.87     2558.83    215.79 o 
   9   1   9     2773.48     2531.78    212.60 o 
 -10   2   9      136.54      475.18    185.63 o 
  -8   2   9       29.98        0.01     61.67 o 
  -6   2   9     1532.21     1594.54    102.52 o 
  -4   2   9      238.75      269.38     42.79 o 
  -2   2   9       14.42      161.09     40.04 o 
   0   2   9       48.82      111.96     58.51 o 
   2   2   9      283.91      330.18     46.15 o 
   4   2   9      340.03      467.72     75.08 o 
   6   2   9       83.80      130.30    102.29 o 
   8   2   9       29.07      167.34    135.25 o 
  10   2   9       62.06      183.20    148.02 o 
 -11   3   9      110.36      262.64    130.63 o 
  -9   3   9      825.11      830.85    106.83 o 
  -7   3   9      750.21      828.08    103.21 o 
  -5   3   9     2987.01     2839.49    119.67 o 
  -3   3   9     5865.29     5701.90    210.85 o 
  -1   3   9     7382.05     7152.31    142.63 o 
   1   3   9     2287.45     2268.02     82.18 o 
   3   3   9     2348.54     2154.27     80.82 o 
   5   3   9     5895.14     6179.33    234.31 o 
   7   3   9     1671.45     1694.19    161.43 o 
   9   3   9     1170.71     1188.00    174.52 o 
 -10   4   9      334.55      304.43    132.12 o 
  -8   4   9       21.17       89.22     84.02 o 
  -6   4   9       22.52      104.54     65.26 o 
  -4   4   9      561.91      558.35     93.78 o 
  -2   4   9       13.10       96.96     54.72 o 
   0   4   9        1.03        8.49     31.54 o 
   2   4   9      296.99      340.87     51.03 o 
   4   4   9      323.07      343.59     47.76 o 
   6   4   9      219.28      210.73    118.87 o 
   8   4   9       64.70      166.69    105.50 o 
  -9   5   9        9.58      149.62    126.41 o 
  -7   5   9     2334.20     2452.95    216.92 o 
  -5   5   9     2422.22     2221.33    133.22 o 
  -3   5   9     3498.20     3220.90    162.95 o 
  -1   5   9     6061.38     5618.23    173.74 o 
   1   5   9     5840.85     5636.53    136.53 o 
   3   5   9     2017.58     1834.97     85.61 o 
   5   5   9      863.31      952.39     93.11 o 
   7   5   9     3194.25     2662.01    197.47 o 
   9   5   9      468.56      339.31    138.36 o 
  -8   6   9       10.70      241.79    146.51 o 
  -6   6   9        1.42       28.07     98.06 o 
  -4   6   9      850.86      953.07    116.60 o 
  -2   6   9      301.39      348.12    104.07 o 
   0   6   9      167.30      203.38     46.10 o 
   2   6   9      338.53      428.92     62.32 o 
   4   6   9      211.48      232.73     54.02 o 
   6   6   9      268.92      345.44    152.79 o 
   8   6   9        1.00      244.09    125.56 o 
  -9   7   9      479.19      353.05    150.08 o 
  -7   7   9      836.42     1131.76    311.98 o 
  -5   7   9     1835.92     1992.09    160.24 o 
  -3   7   9     1636.35     1864.85    142.53 o 
  -1   7   9     1810.62     1712.77     99.52 o 
   1   7   9     2176.61     2073.91     93.31 o 
   3   7   9      431.20      349.07     82.94 o 
   5   7   9      921.88      948.39    100.20 o 
   7   7   9     1059.93     1024.32    149.79 o 
  -8   8   9       87.03      -46.45    111.59 o 
  -6   8   9       80.43       12.95     77.10 o 
  -4   8   9       18.63       32.20     82.60 o 
  -2   8   9        2.86       78.44     77.40 o 
   0   8   9      685.65      641.81     88.06 o 
   2   8   9        2.99       71.94     52.45 o 
   4   8   9      290.12      250.39    102.10 o 
   6   8   9       63.28      239.33    112.99 o 
  -7   9   9      712.94      721.53    151.01 o 
  -5   9   9      362.47      178.23    113.45 o 
  -3   9   9     2041.80     1965.64    162.08 o 
  -1   9   9      480.72      605.69    139.35 o 
   1   9   9      192.06      246.00    112.31 o 
   3   9   9      935.65     1080.30    117.28 o 
   5   9   9      387.02      554.08    118.45 o 
  -6  10   9       15.72       62.73    105.71 o 
  -4  10   9       67.14      195.82    166.89 o 
  -2  10   9      227.92      256.86    109.97 o 
   0  10   9        0.44      182.16    111.69 o 
   2  10   9       42.00      118.66     93.11 o 
   4  10   9       27.06     -123.01    119.08 o 
  -5  11   9      635.93      740.13    160.63 o 
  -3  11   9      894.53     1242.16    216.19 o 
  -1  11   9     1143.02     1406.20    195.32 o 
   1  11   9      411.69      514.96    116.53 o 
   3  11   9      319.01      566.86    111.01 o 
  -2  12   9        4.44      124.17    120.60 o 
   0  12   9       41.41      480.24    142.06 o 
 -10   0  10       78.42      300.98    169.59 o 
  -8   0  10      670.24      714.59    171.47 o 
  -6   0  10      144.62      227.07     72.84 o 
  -4   0  10     1345.05     1470.46    147.77 o 
  -2   0  10       31.47      109.35    142.34 o 
   0   0  10    14354.15    14958.23    352.54 o 
   2   0  10     2035.94     2068.60    167.37 o 
   4   0  10     1993.84     2147.98    208.83 o 
   6   0  10      607.76      864.57    179.06 o 
   8   0  10     5164.95     5398.77    389.07 o 
  -9   1  10      133.27      122.89     99.01 o 
  -7   1  10      288.96      229.65     79.91 o 
  -5   1  10        8.44       32.23     39.48 o 
  -3   1  10      659.10      674.59     60.57 o 
  -1   1  10     5706.61     5835.61    140.46 o 
   1   1  10      801.70      788.28     64.26 o 
   3   1  10      810.74      698.21     56.48 o 
   5   1  10      799.14      820.86    115.93 o 
   7   1  10     1422.76     1539.61    169.50 o 
   9   1  10      889.12     1032.39    170.08 o 
 -10   2  10     1703.10     1653.24    175.55 o 
  -8   2  10        9.23      113.25     77.67 o 
  -6   2  10     1393.33     1444.56    100.19 o 
  -4   2  10      500.07      607.98     58.85 o 
  -2   2  10    14320.91    14285.23    235.79 o 
   0   2  10       37.78       38.09     49.59 o 
   2   2  10     6907.81     7123.50    169.42 o 
   4   2  10      314.34      433.82     95.75 o 
   6   2  10     3760.37     3888.44    211.34 o 
   8   2  10      149.74      352.51    131.47 o 
  -9   3  10       82.80      139.64     85.40 o 
  -7   3  10       56.32       80.70     84.76 o 
  -5   3  10     1343.02     1283.45     98.26 o 
  -3   3  10      744.96      680.56     77.01 o 
  -1   3  10      321.60      383.98     53.26 o 
   1   3  10      768.71      829.25     65.62 o 
   3   3  10     1216.33     1099.15     68.72 o 
   5   3  10     1138.12     1287.64    133.18 o 
   7   3  10      611.52      930.84    140.59 o 
   9   3  10        2.76       87.53    117.12 o 
 -10   4  10      414.58      528.22    188.12 o 
  -8   4  10     2140.27     2071.49    191.83 o 
  -6   4  10      145.47      162.97    110.67 o 
  -4   4  10     9527.95     8988.35    227.42 o 
  -2   4  10     2641.29     2356.16     88.02 o 
   0   4  10     5963.97     6449.04    152.36 o 
   2   4  10       12.28        4.27     36.64 o 
   4   4  10     4044.44     3610.50    220.25 o 
   6   4  10        8.46      -51.78     82.87 o 
   8   4  10     1408.11     1312.79    164.46 o 
  -9   5  10       26.95       55.94    108.06 o 
  -7   5  10      706.30      656.09    126.88 o 
  -5   5  10      648.17      566.01    111.28 o 
  -3   5  10      804.82      746.54     87.61 o 
  -1   5  10       10.09      -23.48     40.24 o 
   1   5  10     3104.36     3166.16    110.83 o 
   3   5  10     1787.50     1747.27     90.83 o 
   5   5  10     1696.95     1596.25    148.61 o 
   7   5  10        5.24       61.11    111.52 o 
  -8   6  10      500.62      813.22    153.09 o 
  -6   6  10     5446.87     5016.21    238.61 o 
  -4   6  10       18.67      275.44    129.05 o 
  -2   6  10     2543.65     2532.81    151.23 o 
   0   6  10     3566.27     3538.44    115.72 o 
   2   6  10     4168.50     3973.37    129.32 o 
   4   6  10      473.60      501.56     94.19 o 
   6   6  10     2227.19     2139.58    176.00 o 
   8   6  10      534.81      552.95    148.83 o 
  -7   7  10        9.98      288.38    171.92 o 
  -5   7  10      264.35      262.26    110.51 o 
  -3   7  10        2.99      154.83     91.30 o 
  -1   7  10     1876.48     1806.95    109.87 o 
   1   7  10       70.86       71.48     59.34 o 
   3   7  10     1369.17     1189.76     89.50 o 
   5   7  10        6.47      110.01    107.02 o 
   7   7  10      251.41      275.50    134.16 o 
  -8   8  10      996.81      972.29    179.79 o 
  -6   8  10        8.08       97.13    101.92 o 
  -4   8  10     1672.60     1751.96    168.49 o 
  -2   8  10       84.57      176.98     93.10 o 
   0   8  10     5120.34     4760.26    177.80 o 
   2   8  10       42.17       57.92     76.80 o 
   4   8  10     3022.48     3047.66    133.93 o 
   6   8  10      184.56      339.94    148.62 o 
  -7   9  10      103.71      213.83    132.24 o 
  -5   9  10        7.98      409.29    205.66 o 
  -3   9  10      561.52      515.43    142.10 o 
  -1   9  10      486.43      304.35    147.93 o 
   1   9  10      191.17      277.17     88.24 o 
   3   9  10        4.66       49.73    100.77 o 
   5   9  10      237.88      226.34     91.61 o 
  -6  10  10      157.29      309.94    143.61 o 
  -4  10  10      531.79      644.48    145.81 o 
  -2  10  10     2698.22     2778.14    207.59 o 
   0  10  10       27.87      421.77    173.52 o 
   2  10  10     2049.73     1964.73    150.96 o 
   4  10  10      670.09      427.78    125.33 o 
  -3  11  10      533.22      669.14    143.72 o 
  -1  11  10      440.69      399.08    205.97 o 
   1  11  10      423.80      586.12    138.82 o 
   3  11  10        8.01       73.15    126.94 o 
  -9   1  11      474.67      663.77    138.90 o 
  -7   1  11       80.31      272.21    101.59 o 
  -5   1  11      526.20      508.59     60.08 o 
  -3   1  11     1690.94     1727.87     88.81 o 
  -1   1  11     3334.64     3322.87    116.16 o 
   1   1  11     5607.87     5580.31    147.19 o 
   3   1  11     4047.01     3631.69    231.29 o 
   5   1  11     1388.75     1448.14    141.42 o 
   7   1  11      167.50      312.37    123.14 o 
   9   1  11      828.58      866.02    174.01 o 
 -10   2  11       26.21      193.93    171.02 o 
  -8   2  11      404.27      287.76     84.54 o 
  -6   2  11       29.11      -28.20     58.31 o 
  -4   2  11      149.02      237.43     67.06 o 
  -2   2  11      484.68      507.66     62.14 o 
   0   2  11       72.30      133.25     57.99 o 
   2   2  11      376.90      376.88     59.02 o 
   4   2  11       88.02      104.43     90.21 o 
   6   2  11        4.72      -50.50     93.87 o 
   8   2  11      460.48      491.94    154.28 o 
  -9   3  11      918.69      841.72    137.94 o 
  -7   3  11      501.52      787.91    111.03 o 
  -5   3  11      597.02      813.93     94.12 o 
  -3   3  11     1197.36     1064.30     72.46 o 
  -1   3  11     1052.48     1158.48     78.92 o 
   1   3  11     1908.59     1901.46     89.85 o 
   3   3  11     1109.86     1047.14     79.53 o 
   5   3  11      839.39      866.73    132.35 o 
   7   3  11      324.47      404.46    252.19 o 
  -8   4  11      244.12      309.25    179.37 o 
  -6   4  11        1.80       17.24     78.12 o 
  -4   4  11       81.52       95.04     71.32 o 
  -2   4  11      222.71      312.97     53.61 o 
   0   4  11      392.57      371.63     62.02 o 
   2   4  11       58.79       69.72     46.98 o 
   4   4  11       33.86       41.41     58.12 o 
   6   4  11        0.01       38.97     88.68 o 
   8   4  11      241.53      304.57    141.80 o 
  -9   5  11      865.89     1414.39    222.84 o 
  -7   5  11     2195.43     2113.48    172.11 o 
  -5   5  11      472.72      427.57    170.82 o 
  -3   5  11       41.24      105.76     60.82 o 
  -1   5  11     2393.11     2401.84    103.52 o 
   1   5  11     1352.76     1289.24     89.41 o 
   3   5  11      256.07      301.63     63.29 o 
   5   5  11      363.47      563.30    120.45 o 
   7   5  11      978.73     1303.05    176.64 o 
  -8   6  11       13.74      195.15    116.02 o 
  -6   6  11      183.42      252.15    125.52 o 
  -4   6  11       10.92      115.56     96.96 o 
  -2   6  11     1153.23     1222.15    127.66 o 
   0   6  11      119.91      163.33     54.86 o 
   2   6  11       23.03      126.42     62.08 o 
   4   6  11        0.00      199.78     71.65 o 
   6   6  11        2.04       14.46    119.16 o 
  -7   7  11      993.29      997.73    158.44 o 
  -5   7  11      467.07      565.39    128.07 o 
  -3   7  11     1112.79      828.74    129.72 o 
  -1   7  11     1762.07     1833.56    186.25 o 
   1   7  11     2028.51     1958.46    119.52 o 
   3   7  11     1551.49     1581.40    100.07 o 
   5   7  11      711.56      882.98    133.44 o 
  -6   8  11       16.25      176.17    162.53 o 
  -4   8  11      259.40      517.15    181.43 o 
  -2   8  11       19.86      159.20    115.23 o 
   0   8  11       42.32      179.70     79.60 o 
   2   8  11       29.27      331.96     82.85 o 
   4   8  11       63.17      140.69    101.78 o 
   6   8  11       13.35      166.65    162.58 o 
  -5   9  11      993.43      964.76    149.56 o 
  -3   9  11     1512.51     1504.90    165.29 o 
  -1   9  11     1609.04     1320.77    147.40 o 
   1   9  11     1506.22     1580.36    134.44 o 
   3   9  11     2353.54     2114.50    144.42 o 
   5   9  11      486.14      663.18    180.00 o 
  -4  10  11       60.23      271.51    178.23 o 
  -2  10  11        4.79       61.29    124.16 o 
   0  10  11      112.87      108.09    115.54 o 
   2  10  11       83.65      -23.04     77.17 o 
  -1  11  11      882.09      855.44    177.43 o 
   1  11  11      851.72      824.38    152.32 o 
  -8   0  12     1702.54     1783.60    235.93 o 
  -6   0  12     4193.83     3917.40    273.18 o 
  -4   0  12      792.87      731.60    107.36 o 
  -2   0  12      367.96      467.68    103.42 o 
   0   0  12     2261.79     2461.36    180.99 o 
   2   0  12     4027.05     4287.02    196.45 o 
   4   0  12      211.89      416.89    163.30 o 
   6   0  12       63.78      -70.02    147.10 o 
   8   0  12      724.36     1305.25    266.68 o 
  -9   1  12      304.74      582.16    142.44 o 
  -7   1  12       62.04       35.24     67.89 o 
  -5   1  12        4.95      113.55     60.47 o 
  -3   1  12      250.51      366.54     63.03 o 
  -1   1  12      484.77      623.09     72.20 o 
   1   1  12      761.81      629.51     77.64 o 
   3   1  12      117.39      217.77     80.72 o 
   5   1  12      488.04      509.05    130.08 o 
   7   1  12      277.50      464.14    142.87 o 
  -8   2  12      676.14      614.02    101.71 o 
  -6   2  12     1104.15     1367.71    155.74 o 
  -4   2  12     1241.99     1391.12    103.59 o 
  -2   2  12      717.52      899.45     79.82 o 
   0   2  12      210.27      256.31     58.29 o 
   2   2  12     2007.61     2056.68    111.77 o 
   4   2  12     1608.17     1775.71    156.27 o 
   6   2  12      762.76      924.85    161.22 o 
   8   2  12       73.36      157.26    133.34 o 
  -9   3  12      380.85      707.96    251.75 o 
  -7   3  12      262.94      315.86     94.05 o 
  -5   3  12       15.44      128.94     74.51 o 
  -3   3  12      190.59      235.68     58.44 o 
  -1   3  12       41.11       74.61     48.93 o 
   1   3  12      557.93      554.78     68.63 o 
   3   3  12      937.10      905.76    113.92 o 
   5   3  12      104.56      307.79    116.60 o 
   7   3  12      362.92      434.94    146.29 o 
  -8   4  12     1176.84     1418.36    172.40 o 
  -6   4  12      149.44      269.93     85.79 o 
  -4   4  12      251.37      452.21     85.46 o 
  -2   4  12      618.71      678.45     76.02 o 
   0   4  12      291.42      523.23     67.68 o 
   2   4  12      505.32      643.76    101.62 o 
   4   4  12     3310.13     3590.55    202.52 o 
   6   4  12     1165.22     1260.01    233.41 o 
  -7   5  12       57.00       95.21    151.37 o 
  -5   5  12      727.66      746.11    128.47 o 
  -3   5  12       14.54      163.71    141.46 o 
  -1   5  12        3.76        8.38     37.14 o 
   1   5  12      256.96      316.67     64.58 o 
   3   5  12      887.74      951.30     95.38 o 
   5   5  12      129.80      386.93    125.46 o 
   7   5  12        0.01      -60.56    120.35 o 
  -8   6  12     1095.82     1248.45    192.05 o 
  -6   6  12     1662.67     1569.27    179.12 o 
  -4   6  12       46.25       39.72     83.82 o 
  -2   6  12      275.53      220.75     96.70 o 
   0   6  12     2507.58     2213.12    108.80 o 
   2   6  12     1904.49     1756.00    106.20 o 
   4   6  12      442.95      808.95    120.10 o 
   6   6  12     1436.58     1665.46    183.98 o 
  -7   7  12      128.40      454.74    141.75 o 
  -5   7  12       37.74       86.48    106.26 o 
  -3   7  12       12.60      121.44    119.38 o 
  -1   7  12       37.26       89.13     84.49 o 
   1   7  12      789.88      872.07    104.14 o 
   3   7  12      100.52      281.66    112.47 o 
   5   7  12       26.80      202.34    124.71 o 
  -6   8  12      802.02      856.89    167.42 o 
  -4   8  12     2226.65     2209.71    202.84 o 
  -2   8  12      593.54      479.63    124.47 o 
   0   8  12     2401.18     2393.04    182.34 o 
   2   8  12      955.33     1068.19    131.26 o 
   4   8  12     1029.72      870.42    169.62 o 
  -5   9  12       19.49      136.26    152.18 o 
  -3   9  12        4.09      120.06    161.96 o 
  -1   9  12      142.78       94.18    104.44 o 
   1   9  12       34.33      -44.12     89.72 o 
   3   9  12       22.33      437.76    118.40 o 
  -2  10  12     1906.44     1710.29    183.02 o 
   0  10  12      223.41      322.60    155.24 o 
  -9   1  13      893.67     1007.32    159.20 o 
  -7   1  13     1893.72     1790.29    172.62 o 
  -5   1  13     3143.23     3072.36    155.31 o 
  -3   1  13     2048.17     2013.89    123.96 o 
  -1   1  13      156.81      270.53     68.16 o 
   1   1  13      286.58      442.65     85.88 o 
   3   1  13      172.14      139.77     91.27 o 
   5   1  13      454.53      571.43    173.45 o 
   7   1  13      149.03      518.50    153.37 o 
  -8   2  13        8.61       62.01     97.09 o 
  -6   2  13       46.85      148.64     93.70 o 
  -4   2  13      137.04      278.28     80.21 o 
  -2   2  13       25.07       66.42     56.88 o 
   0   2  13       11.11       36.73     50.52 o 
   2   2  13       19.89       43.25     73.05 o 
   4   2  13        2.28      106.25    121.72 o 
   6   2  13      272.94      455.65    146.85 o 
  -7   3  13      929.22     1003.93    118.85 o 
  -5   3  13     2216.16     2071.47    135.81 o 
  -3   3  13     1608.63     1688.88    124.04 o 
  -1   3  13      567.04      684.46     80.57 o 
   1   3  13      886.00      841.66     89.60 o 
   3   3  13     1551.36     1855.27    151.96 o 
   5   3  13      941.95     1004.12    162.05 o 
   7   3  13      811.27      944.51    185.21 o 
  -8   4  13        0.04      296.57    203.18 o 
  -6   4  13       14.45      125.00    122.24 o 
  -4   4  13      160.89      359.82     86.98 o 
  -2   4  13      282.94      175.46     77.05 o 
   0   4  13       15.21       95.49     59.04 o 
   2   4  13       82.50      240.04     87.69 o 
   4   4  13      128.54      202.18    110.26 o 
   6   4  13       12.18      198.40    175.05 o 
  -7   5  13     1127.79     1378.14    184.34 o 
  -5   5  13      522.95      817.48    184.42 o 
  -3   5  13      878.78      899.66    136.65 o 
  -1   5  13     2125.22     1901.55    111.95 o 
   1   5  13     1251.66     1203.78     99.08 o 
   3   5  13      767.92      913.85    110.63 o 
   5   5  13     2059.86     2305.15    200.88 o 
  -6   6  13      160.51      394.92    157.75 o 
  -4   6  13      339.82      225.67    114.37 o 
  -2   6  13      431.16      521.69    172.74 o 
   0   6  13      216.98      245.15     99.17 o 
   2   6  13      352.06      345.97     78.74 o 
   4   6  13       69.88      240.63    124.99 o 
  -5   7  13      781.14      918.71    158.83 o 
  -3   7  13      638.74      706.92    145.16 o 
  -1   7  13     1104.45      987.52    144.24 o 
   1   7  13      268.66      450.66     90.68 o 
   3   7  13     1051.78     1196.48    148.68 o 
  -4   8  13       25.18      187.99    118.04 o 
  -2   8  13       89.61      109.91    113.05 o 
   0   8  13      349.02      569.53    127.69 o 
   2   8  13        0.42       96.62     93.26 o 
  -3   9  13      573.84      590.19    151.99 o 
  -1   9  13      171.19      284.28    205.94 o 
   1   9  13      326.80      438.34    231.52 o 
  -8   0  14      301.05     -196.69    178.58 o 
  -6   0  14     1414.55     1305.00    224.72 o 
  -4   0  14     2020.99     1979.48    162.49 o 
  -2   0  14      837.76      879.02    246.21 o 
   0   0  14     1175.73     1447.20    153.26 o 
   2   0  14     1294.74     1609.75    391.70 o 
   4   0  14      383.41      910.80    224.66 o 
   6   0  14      120.56       96.83    164.46 o 
  -7   1  14       39.21       89.60    204.36 o 
  -5   1  14       51.29       72.88    116.88 o 
  -3   1  14      111.15      261.38     92.81 o 
  -1   1  14      539.58      451.71     80.99 o 
   1   1  14        6.93      125.65     73.57 o 
   3   1  14       18.58        1.27     74.56 o 
   5   1  14      118.51      332.79    142.85 o 
  -8   2  14       93.14      331.91    128.64 o 
  -6   2  14     1276.67     1392.52    137.06 o 
  -4   2  14     2243.21     2101.44    147.13 o 
  -2   2  14     2422.85     2593.52    131.24 o 
   0   2  14     1132.35     1332.41    105.64 o 
   2   2  14     1058.95     1177.75    104.67 o 
   4   2  14      437.25      350.23    123.29 o 
   6   2  14      625.83      722.61    171.12 o 
  -7   3  14       38.83      118.63    109.30 o 
  -5   3  14      254.17      250.53     90.00 o 
  -3   3  14      145.63      157.53     87.20 o 
  -1   3  14       21.72      154.93    106.56 o 
   1   3  14      130.55      169.43     67.69 o 
   3   3  14      328.18      451.64    147.80 o 
   5   3  14      442.76      772.94    222.96 o 
  -6   4  14      384.28      613.50    194.39 o 
  -4   4  14     2052.21     1840.51    145.78 o 
  -2   4  14     3691.59     3289.69    167.02 o 
   0   4  14     1725.32     1708.14    116.63 o 
   2   4  14      205.26      271.57     87.66 o 
   4   4  14     1058.71     1330.13    232.57 o 
  -5   5  14      274.56      389.33    158.29 o 
  -3   5  14        0.03      230.21    112.34 o 
  -1   5  14        2.47      -86.79    103.93 o 
   1   5  14       12.13      -22.34     61.51 o 
   3   5  14      470.52      640.97    130.48 o 
   5   5  14       10.36      202.96    179.28 o 
  -6   6  14      739.86     1127.14    181.19 o 
  -4   6  14      546.51      544.06    154.99 o 
  -2   6  14     1271.86     1017.26    161.44 o 
   0   6  14      935.27      894.63    136.64 o 
   2   6  14      573.75      703.60    112.20 o 
   4   6  14      199.56      447.32    180.59 o 
  -5   7  14       37.75      253.82    142.40 o 
  -3   7  14        5.35      227.03    119.82 o 
  -1   7  14       16.14       32.35    112.88 o 
   1   7  14      216.64      170.77    101.22 o 
   3   7  14      140.21      -41.99    114.66 o 
  -2   8  14       57.28       -0.12    107.22 o 
   0   8  14      382.98      525.23    136.01 o 
  -7   1  15      270.92      416.94    160.07 o 
  -5   1  15      499.71      408.35    166.76 o 
  -3   1  15     1145.01     1071.91    111.92 o 
  -1   1  15     1357.54     1688.01    136.26 o 
   1   1  15     2868.49     2885.16    242.67 o 
   3   1  15     1390.38     1709.17    188.70 o 
   5   1  15      831.25     1486.84    232.77 o 
  -6   2  15       16.18     -124.21    108.56 o 
  -4   2  15        4.11      186.75     86.43 o 
  -2   2  15       86.71      324.85     86.64 o 
   0   2  15        0.11      153.82     94.72 o 
   2   2  15       32.08      216.28    135.17 o 
   4   2  15        9.12      290.28    241.38 o 
  -5   3  15      688.13      665.13    123.48 o 
  -3   3  15     1002.76     1217.14    125.00 o 
  -1   3  15     1720.13     1703.26    125.01 o 
   1   3  15     1110.84     1162.61    110.73 o 
   3   3  15      655.48      902.75    156.18 o 
  -6   4  15        6.67       35.49    104.93 o 
  -4   4  15       18.66      125.72    108.92 o 
  -2   4  15       35.38      119.16    139.59 o 
   0   4  15      149.69      204.65     78.36 o 
   2   4  15       70.47      113.79     99.46 o 
   4   4  15       73.84      191.42    128.35 o 
  -5   5  15      115.27      198.24    125.19 o 
  -3   5  15     1330.17     1506.58    175.55 o 
  -1   5  15     1317.54     1437.08    160.24 o 
   1   5  15      459.78      630.64    109.81 o 
   3   5  15      214.28       40.59    113.92 o 
  -4   6  15       97.60      235.38    129.19 o 
  -2   6  15       33.51      121.65    156.33 o 
   0   6  15      112.60      284.37    111.63 o 
   2   6  15        0.31      120.37    137.65 o 
  -1   7  15     1111.68     1186.01    183.71 o 
  -6   0  16      282.34      188.41    372.35 o 
  -4   0  16     1437.19     1646.65    247.31 o 
  -2   0  16        7.94      -13.85     91.53 o 
   0   0  16     2601.37     2583.13    240.16 o 
   2   0  16      915.13     1080.22    244.90 o 
  -5   1  16       11.79      -34.62     97.18 o 
  -3   1  16       77.38      170.28    131.46 o 
  -1   1  16      282.85      293.08    121.43 o 
   1   1  16      195.73      395.75    118.00 o 
   3   1  16        5.24       84.18    114.86 o 
  -4   2  16       32.35       47.71    118.93 o 
  -2   2  16     1391.09     2001.12    209.63 o 
   0   2  16      296.22      502.26    110.38 o 
   2   2  16     1961.38     2038.87    202.61 o 
  -5   3  16       61.22      153.28    127.78 o 
  -3   3  16      232.07      393.86    177.86 o 
  -1   3  16      220.56      440.08    108.41 o 
   1   3  16        3.10      -39.98     92.51 o 
   3   3  16      139.84      302.02    131.73 o 
  -4   4  16      822.18      890.00    157.48 o 
  -2   4  16      286.52      461.23    203.15 o 
   0   4  16     1313.32     1341.27    143.71 o 
   2   4  16       18.78      158.92    234.64 o 
  -3   5  16       52.67      -71.48    148.01 o 
  -1   5  16       15.25       55.00    103.50 o 
   1   5  16      141.96      411.09    181.39 o 
  -3   1  17      363.61      403.10    157.03 o 
  -1   1  17      317.44      371.41    105.08 o 
   1   1  17      904.62     1038.92    184.04 o 
  -2   2  17        3.96       75.65     95.09 o 
   0   2  17        9.67      112.62    100.63 o 
  -1   3  17      572.61      476.77    149.97 o 
                                                 
